# Supplementary material for: Tissue Usage Preference and Intrinsically Disordered Region Remodeling of Alternative Splicing Derived Proteoforms in the Heart
Source: J Proteome Res. 2024 Mar 8;23(8):3161–73. doi: 10.1021/acs.jproteome.3c00789 (PMC11296937; doi:10.1021/acs.jproteome.3c00789)
Supplement: Supplementary file 2 — pr3c00789_si_002.txt [file pr3c00789_si_002.txt]

Uniprot	logFC	AveExpr	t	P.Value	adj.P.Val	B	Uniprot2	name	gn	entrezgene
Q01449	-6.632740180525847	18.98591579764329	-28.5412447890956	5.4283344044699466e-15	2.2109606029406094e-11	23.05465117468809	Q01449	myosin light chain 7	MYL7	58498
A2RUH7	-5.527606278182514	14.294561702354686	-23.60214649607131	1.0157156026476215e-13	2.02085395382272e-10	20.833571155501964	A2RUH7	myosin binding protein H like	MYBPHL	343263
P13533	-5.128607189662333	21.576019098145718	-23.021348829960967	1.4884757823393468e-13	2.02085395382272e-10	20.52711463191048	P13533	myosin heavy chain 6	MYH6	4624
Q9UBP4	-3.1150361510024673	12.598429878036182	-20.207259278963733	1.0897104582333572e-12	1.109597674096116e-9	18.87524957752631	Q9UBP4	dickkopf WNT signaling pathway inhibitor 3	DKK3	27122
P08590	4.310389905989322	19.827940971541246	13.581621818994872	4.1101141866803534e-10	3.348099016469816e-7	13.508106113737606	P08590	myosin light chain 3	MYL3	4634
Q9GZV1	3.0788331019971604	13.389201297915205	12.713917937442334	1.071420016772613e-9	6.409138054295699e-7	12.594206389671966	Q9GZV1	ankyrin repeat domain 2	ANKRD2	26287
Q99541	2.6007252313271483	10.644535614051682	12.689554487820502	1.1014968421328231e-9	6.409138054295699e-7	12.567649170532698	Q99541	perilipin 2	PLIN2	123
P01160	-4.548550969190764	16.329960530481472	-12.570544103177859	1.2618072208676234e-9	6.424176013242287e-7	12.437193262674656	P01160	natriuretic peptide A	NPPA	4878
Q9H3G5	2.14505751635504	9.881253200943704	12.316189840026617	1.6930876721713693e-9	7.662162320837763e-7	12.154259518091648	Q9H3G5	carboxypeptidase vitellogenic like	CPVL	54504
Q9UPQ0	1.900052275470081	14.52896248217098	11.79718248574009	3.133899176296482e-9	1.2764371345055573e-6	11.558968213827205	Q9UPQ0	LIM and calponin homology domains 1	LIMCH1	22998
P19021	-2.8023018613422046	14.723900264653064	-11.045338044631345	7.957921291857554e-9	2.9466012201578015e-6	10.651435724696592	P19021	peptidylglycine alpha-amidating monooxygenase	PAM	5066
Q02952	-1.5618108741768122	15.953658905022166	-10.89181180786123	9.685234949274326e-9	3.180566666000804e-6	10.45920273957836	Q02952	A-kinase anchoring protein 12	AKAP12	9590
P12829	-3.3227707738103653	20.939005144261234	-10.855306338326645	1.0151575413211503e-8	3.180566666000804e-6	10.413136718900757	P12829	myosin light chain 4	MYL4	4635
Q6UX53	-2.722137788145373	12.305244767790994	-10.34511369671373	1.9846086467750713e-8	5.773793584510619e-6	9.754617788025334	Q6UX53	methyltransferase like 7B	METTL7B	196410
P33121	1.3096619498032016	16.506150796810925	9.999403001363342	3.171232653705658e-8	8.610953732362097e-6	9.292295878177287	P33121	acyl-CoA synthetase long chain family member 1	ACSL1	2180
P02656	-1.36657025773229	13.62700490336283	-9.796674985706886	4.198069856820238e-8	1.0686711579268018e-5	9.014908656103117	P02656	apolipoprotein C3	APOC3	345
Q9NRG4	3.1778715521788268	10.896033224442437	9.672126455595583	4.9982305004065465e-8	1.197517225185639e-5	8.84213753329135	Q9NRG4	SET and MYND domain containing 2	SMYD2	56950
P02787	-1.4478632878718898	21.05505333367116	-9.571333943682083	5.763081020439044e-8	1.3040571664582348e-5	8.70098915384553	P02787	transferrin	TF	7018
A0A0C4DH42	-1.6327134364593618	11.481558764421841	-9.533248233379057	6.083370217813825e-8	1.304082468271353e-5	8.64734175899158	A0A0C4DH42	NA	NA	NA
Q6PI78	1.2071412512393014	11.354992815366673	9.337346581438746	8.054669223206807e-8	1.6403333873060663e-5	8.368655241778063	Q6PI78	transmembrane protein 65	TMEM65	157378
P01024	-1.2560836498939985	19.309372378082728	-9.269842526099175	8.8813128229788e-8	1.72255176799965e-5	8.271551661871683	P01024	complement C3	C3	718
Q8WXI4	1.3021226772222914	11.849967405375521	8.99435884506978	1.3302365163213568e-7	2.4627515140804027e-5	7.869469286588014	Q8WXI4	acyl-CoA thioesterase 11	ACOT11	26027
P01857	-1.7783568063318462	19.52792484202537	-8.82091339608067	1.7231489869106548e-7	3.0514720972552594e-5	7.611457055036794	P01857	NA	NA	NA
P02763	-1.83521100665644	16.78826683696532	-8.791804699996305	1.800255147013541e-7	3.05518300574423e-5	7.567782460503841	P02763	orosomucoid 1	ORM1	5004
P01834	-1.6404191908093075	19.618575236158957	-8.644545410748725	2.249952600474607e-7	3.66562277669323e-5	7.345173361318553	P01834	NA	NA	NA
P05155	-1.388341226747718	15.67712613216334	-8.520495169418956	2.720305197829116e-7	4.261462719522304e-5	7.155476902805994	P05155	serpin family G member 1	SERPING1	710
P68133	2.8193246803017367	16.736989217232612	8.490553494262265	2.8486365617668017e-7	4.297221005954142e-5	7.1093902846029025	P68133	actin alpha 1, skeletal muscle	ACTA1	58
P19652	-1.7205251023131822	15.512619351309372	-8.365273893237184	3.4586911821825243e-7	4.909617424746842e-5	6.915282962753039	P19652	orosomucoid 2	ORM2	5005
P10643	-1.205391265336722	14.835846713356107	-8.34817906336715	3.5520223855789314e-7	4.909617424746842e-5	6.88863600097976	P10643	complement C7	C7	730
Q9BQ69	1.3473247971490263	14.481098703144351	8.323433942657488	3.69183433148663e-7	4.909617424746842e-5	6.849995459197032	Q9BQ69	mono-ADP ribosylhydrolase 1	MACROD1	28992
Q8IVN3	-1.5734386621660512	12.910126876588743	-8.30268016289047	3.813550068816925e-7	4.909617424746842e-5	6.8175249760576175	Q8IVN3	musculoskeletal, embryonic nuclear protein 1	MUSTN1	389125
Q9NZR1	-1.3470655483955127	11.134806726915343	-8.295390150314631	3.8572982467934927e-7	4.909617424746842e-5	6.806105762937019	Q9NZR1	tropomodulin 2	TMOD2	29767
Q9UM22	1.4859937452348557	11.670128755691934	8.220085199991056	4.3413168935115463e-7	5.358237487052281e-5	6.687732772867664	Q9UM22	ependymin related 1	EPDR1	54749
P02647	-1.3040726588120677	20.61855568274628	-8.158830335194324	4.781962313092171e-7	5.706666927785972e-5	6.590886678139686	P02647	apolipoprotein A1	APOA1	335
P23368	-1.4199593700844755	15.515873003330688	-8.14293198466161	4.903838509023055e-7	5.706666927785972e-5	6.565668601922848	P23368	malic enzyme 2	ME2	4200
Q13439	1.9166974608406662	15.972331589835127	7.9921992362248995	6.235152539883076e-7	7.054382304151047e-5	6.324882418310029	Q13439	golgin A4	GOLGA4	2803
Q9UHG2	-1.2584293906429398	9.686308198155144	-7.943295461170265	6.744612612838641e-7	7.197757959479666e-5	6.246100404857797	Q9UHG2	proprotein convertase subtilisin/kexin type 1 inhibitor	PCSK1N	27344
P35222	1.2429813038124689	14.383205221951666	7.928823289940298	6.903613690128024e-7	7.197757959479666e-5	6.222723898335893	P35222	catenin beta 1	CTNNB1	1499
Q9C0C9	-1.7205378474472681	13.363639886460296	-7.917062436643326	7.035721127538066e-7	7.197757959479666e-5	6.203705879000868	Q9C0C9	ubiquitin conjugating enzyme E2 O	UBE2O	63893
Q6UXB8	-1.9788648956266819	11.055036960742433	-7.914157951516357	7.068753213336279e-7	7.197757959479666e-5	6.19900624341733	Q6UXB8	peptidase inhibitor 16	PI16	221476
O94929	-0.9804264365208741	11.085038001849137	-7.7811412795856425	8.770105311356626e-7	8.542277865843495e-5	5.982540055554139	O94929	actin binding LIM protein family member 3	ABLIM3	22885
P06681	-1.1318215442847706	12.744279653256875	-7.765867965269571	8.991298643375993e-7	8.542277865843495e-5	5.957529413270546	P06681	complement C2	C2	717
P01042	-1.3148021427754522	16.95768827270015	-7.76402624269744	9.018363570617979e-7	8.542277865843495e-5	5.954511351639978	P01042	kininogen 1	KNG1	3827
Q5JTJ3	0.9221066731765895	12.75737444485094	7.708697161817017	9.872582544526079e-7	9.138870159966981e-5	5.863624619165735	Q5JTJ3	cytochrome c oxidase assembly factor 6	COA6	388753
Q9ULH0	1.2568917170181333	10.185222624210859	7.678602278875686	1.0372439646905644e-6	9.341526699970766e-5	5.81401153566571	Q9ULH0	kinase D interacting substrate 220	KIDINS220	57498
O00391	-1.4710093958696877	11.589373736012032	-7.66826403233127	1.0550214294099074e-6	9.341526699970766e-5	5.796939451843988	O00391	quiescin sulfhydryl oxidase 1	QSOX1	5768
P02652	-1.7700903861169408	18.15097271579199	-7.649890805339277	1.087408226613715e-6	9.38336563659893e-5	5.76656226328117	P02652	apolipoprotein A2	APOA2	336
Q14123	1.70494964381448	12.31750707567865	7.639698224536861	1.1058226136919927e-6	9.38336563659893e-5	5.749690290411566	Q14123	phosphodiesterase 1C	PDE1C	5137
Q8N1Q1	-1.455036841134076	10.001930693455792	-7.619398537125996	1.1434772157474767e-6	9.392977996187666e-5	5.716044909502321	Q8N1Q1	carbonic anhydrase 13	CA13	377677
P00325	-2.0820992206478266	15.339067494537963	-7.614334452308641	1.1530785656994435e-6	9.392977996187666e-5	5.707642613776592	P00325	alcohol dehydrogenase 1B (class I), beta polypeptide	ADH1B	125
A0A0C4DH38	-1.6531377899692359	12.242426834715435	-7.595597382332524	1.1893443715672701e-6	9.421675586981141e-5	5.676523225802512	A0A0C4DH38	NA	NA	NA
Q9NP74	0.9708761107766826	14.680432742972629	7.588764313759554	1.2028655303781471e-6	9.421675586981141e-5	5.665162412613997	Q9NP74	palmdelphin	PALMD	54873
Q5R372	-1.4833111066358704	13.384340075258697	-7.539675331858362	1.3048625214390158e-6	9.860136470514533e-5	5.583355021367812	Q5R372	RAB GTPase activating protein 1 like	RABGAP1L	9910
P07355	-1.07997964971576	15.979492667165307	-7.538569972444942	1.307260911877694e-6	9.860136470514533e-5	5.581509063503464	P07355	annexin A2	ANXA2	302
P30520	-1.1721353742921092	10.402360922796902	-7.516442289206016	1.3562572594111279e-6	1.000725465008355e-4	5.544519846406985	P30520	adenylosuccinate synthase 2	ADSS2	159
P00450	-1.3907242612276924	16.806579079976576	-7.501383944418825	1.390697357018259e-6	1.000725465008355e-4	5.519308868294326	P00450	ceruloplasmin	CP	1356
Q06830	-1.5050555563650008	17.7642591181532	-7.49717991287032	1.4004751167561068e-6	1.000725465008355e-4	5.512264744401794	Q06830	peroxiredoxin 1	PRDX1	5052
Q96AX9	0.8641295768347383	10.136778212675242	7.450239810450746	1.5146700938398991e-6	1.0617093089529785e-4	5.433445897455741	Q96AX9	MIB E3 ubiquitin protein ligase 2	MIB2	142678
Q6UXV4	1.0253928842762434	16.309721335741667	7.441124782582403	1.5379535779088075e-6	1.0617093089529785e-4	5.418104796883101	Q6UXV4	apolipoprotein O like	APOOL	139322
P04217	-1.1153890108652131	16.131945164862955	-7.392962148845756	1.6673584633866327e-6	1.1318585035622926e-4	5.336851242590804	P04217	alpha-1-B glycoprotein	A1BG	1
O43772	1.213601225186686	13.967704174742416	7.3641469759040525	1.7501858970134453e-6	1.1606033607587768e-4	5.288082649622476	O43772	solute carrier family 25 member 20	SLC25A20	788
Q14315	1.3235843707524992	19.630177852817724	7.358575041610512	1.7666930608162083e-6	1.1606033607587768e-4	5.278638915734534	Q14315	filamin C	FLNC	2318
P08603	-1.138694042598992	16.999259812244475	-7.3242891267427686	1.871919450122277e-6	1.1972110246069656e-4	5.22043258793685	P08603	complement factor H	CFH	3075
P03952	-1.1636126438578476	13.164275401455912	-7.3213608329761986	1.8812056365049299e-6	1.1972110246069656e-4	5.2154536404600265	P03952	kallikrein B1	KLKB1	3818
P22352	-1.1971667892843758	13.057223098611953	-7.312051473793273	1.911049028410588e-6	1.1974927219563578e-4	5.199617024056318	P22352	glutathione peroxidase 3	GPX3	2878
P11274	-1.3564454886094506	11.668469659428782	-7.282420862859366	2.009379635636363e-6	1.2400307963555919e-4	5.149129750714474	P11274	BCR activator of RhoGEF and GTPase	BCR	613
Q9UDY2	1.1460802582807954	13.359604605821486	7.250213956195223	2.122288670088754e-6	1.2901614557121635e-4	5.094112557281443	Q9UDY2	tight junction protein 2	TJP2	9414
P00748	-1.3123895587336936	13.596259822147296	-7.213053502664181	2.260858724297107e-6	1.3532460566354176e-4	5.030451862057424	P00748	coagulation factor XII	F12	2161
Q8N126	-1.4169113015361745	10.690321069326947	-7.204899698461567	2.292511119760467e-6	1.3532460566354176e-4	5.016457277657892	Q8N126	cell adhesion molecule 3	CADM3	57863
P98095	-1.4977924186378164	16.37570864318103	-7.182667303934914	2.3811928468369383e-6	1.3588181076577192e-4	4.978251575286448	P98095	fibulin 2	FBLN2	2199
Q13574	-1.1763149532335913	10.977661998903711	-7.1623268531493345	2.4654728854850248e-6	1.3588181076577192e-4	4.943235989004126	Q13574	diacylglycerol kinase zeta	DGKZ	8525
Q9NSY1	-1.2612731076105437	9.940817117868647	-7.159447907681276	2.4776514123711698e-6	1.3588181076577192e-4	4.938275234169222	Q9NSY1	BMP2 inducible kinase	BMP2K	55589
O60825	1.7577529578687674	12.831691881972004	7.157321884326727	2.4866853015379673e-6	1.3588181076577192e-4	4.934611099279724	O60825	6-phosphofructo-2-kinase/fructose-2,6-biphosphatase 2	PFKFB2	5208
P02765	-1.3030852676758258	17.38408601912908	-7.142638901175019	2.5500242385314062e-6	1.3588181076577192e-4	4.909287999680046	P02765	alpha 2-HS glycoprotein	AHSG	197
P01619	-1.6899917406952571	14.623661153901601	-7.1425532590950045	2.5503985882172205e-6	1.3588181076577192e-4	4.909140207157135	P01619	NA	NA	NA
P17677	-0.9211570199744745	9.407991141971896	-7.1360087539357355	2.579175928199111e-6	1.3588181076577192e-4	4.897843289309225	P17677	growth associated protein 43	GAP43	2596
P15924	0.9592874558891786	18.254948797795596	7.129427144615409	2.6084590614196266e-6	1.3588181076577192e-4	4.886476217651472	P15924	desmoplakin	DSP	1832
P01861	-1.5179477112152249	15.7956229606895	-7.127182143556058	2.6185269483993374e-6	1.3588181076577192e-4	4.882597484461892	P01861	NA	NA	NA
P05546	-1.389041035743638	12.613885659207517	-7.123403006379142	2.6355666708804275e-6	1.3588181076577192e-4	4.8760665842999025	P05546	serpin family D member 1	SERPIND1	3053
Q8IU85	-1.8617748496716722	9.88236766395218	-7.099443251854361	2.7463316441563833e-6	1.3749007294867435e-4	4.834613642193995	Q8IU85	calcium/calmodulin dependent protein kinase ID	CAMK1D	57118
P02774	-1.3258810380493777	18.3506238617678	-7.095453318135551	2.765244687027932e-6	1.3749007294867435e-4	4.8277027427976655	P02774	GC vitamin D binding protein	GC	2638
P01009	-1.2451315649555532	20.12076141925584	-7.094868144993469	2.76802994888075e-6	1.3749007294867435e-4	4.826688984529264	P01009	serpin family A member 1	SERPINA1	5265
Q9Y3Z3	-1.3684345535676492	13.910391417454948	-7.071422319072709	2.8820736498423128e-6	1.414299515157559e-4	4.786031401970199	Q9Y3Z3	SAM and HD domain containing deoxynucleoside triphosphate triphosphohydrolase 1	SAMHD1	25939
P35080	-0.9288454398624104	12.525298882273107	-7.026130550140268	3.1165093912671767e-6	1.511136041741811e-4	4.707270263002421	P35080	profilin 2	PFN2	5217
P01876	-1.999622230395726	17.01611590493598	-7.002979983116785	3.2439570721053323e-6	1.540515295807537e-4	4.666899867056948	P01876	NA	NA	NA
Q9BRK0	-1.1967961372688443	9.670839641047534	-6.999023314203147	3.266278614784202e-6	1.540515295807537e-4	4.659992555810662	Q9BRK0	receptor accessory protein 2	REEP2	51308
P15259	-1.1096017122770867	18.437051239219056	-6.994749824575155	3.2905679041310025e-6	1.540515295807537e-4	4.652529666615521	P15259	phosphoglycerate mutase 2	PGAM2	5224
P24752	1.1047420816151714	19.58433287699438	6.904140377770635	3.852533735978433e-6	1.7742492225633936e-4	4.493687128478173	P24752	acetyl-CoA acetyltransferase 1	ACAT1	38
Q05707	-1.236264459457244	16.337294212805283	-6.900523021667121	3.876950179428972e-6	1.7742492225633936e-4	4.4873215750977185	Q05707	collagen type XIV alpha 1 chain	COL14A1	7373
Q8NFU3	-1.0032912457992484	12.629888669768341	-6.886692101638036	3.971806845615998e-6	1.7974632535771066e-4	4.462965844157859	Q8NFU3	thiosulfate sulfurtransferase like domain containing 1	TSTD1	100131187
Q9NX18	1.179389098272937	11.13981229812498	6.820063027692478	4.4639487619258145e-6	1.9811847828249862e-4	4.345254439695749	Q9NX18	succinate dehydrogenase complex assembly factor 2	SDHAF2	54949
Q9NQ66	-1.166601533700888	9.712929568097337	-6.818649369348866	4.475055242325037e-6	1.9811847828249862e-4	4.34275015575551	Q9NQ66	phospholipase C beta 1	PLCB1	23236
Q96E11	0.9166499411154927	12.20263757934851	6.792113668786134	4.688975575541316e-6	2.053569625718256e-4	4.2956898036443345	Q96E11	mitochondrial ribosome recycling factor	MRRF	92399
P02790	-1.2311520825681548	17.87801616773956	-6.78118515609316	4.780156119792372e-6	2.0712314761610993e-4	4.276279355149649	P02790	hemopexin	HPX	3263
Q6YHK3	-1.7268814694183021	12.079318305441541	-6.758434269063372	4.9759629659212725e-6	2.1333786484418254e-4	4.235816532534278	Q6YHK3	CD109 molecule	CD109	135228
P01019	-0.9923467459019335	12.383767501645767	-6.744447075281367	5.100484354257352e-6	2.142142522390649e-4	4.210903662427844	P01019	angiotensinogen	AGT	183
P16615	-0.9909015207009588	19.212814874485172	-6.744324309029273	5.101591570633267e-6	2.142142522390649e-4	4.210684878253382	P16615	ATPase sarcoplasmic/endoplasmic reticulum Ca2+ transporting 2	ATP2A2	488
P22897	-3.1127805190489397	11.338843734096901	-6.642177077746223	6.115758259490068e-6	2.5251056581633303e-4	4.0279063654488105	P22897	mannose receptor C-type 1	MRC1	4360
P50440	-1.4207435876404872	12.20564275300804	-6.640174430393735	6.137624850433825e-6	2.5251056581633303e-4	4.02430813716361	P50440	glycine amidinotransferase	GATM	2628
O14773	0.9675692406942975	15.438879031181289	6.630389487374539	6.245643911628856e-6	2.538611686526117e-4	4.006719020602066	O14773	tripeptidyl peptidase 1	TPP1	1200
P43652	-0.8371057489984501	15.444344399288338	-6.625967468642717	6.295108773364542e-6	2.538611686526117e-4	3.998765690651613	P43652	afamin	AFM	173
P17540	0.8570554208238192	21.066276112126346	6.597712506483443	6.620970243845166e-6	2.643844294429545e-4	3.9478817581576227	P17540	creatine kinase, mitochondrial 2	CKMT2	1160
Q9BQE5	0.7569494556022267	11.827392375392487	6.584407152486304	6.780466038290547e-6	2.6812464246560584e-4	3.9238812662620823	Q9BQE5	apolipoprotein L2	APOL2	23780
Q8N4L2	0.8040682569114406	9.878218412870579	6.5554834640884305	7.141161684625528e-6	2.7967261097576706e-4	3.871621808324651	Q8N4L2	phosphatidylinositol-4,5-bisphosphate 4-phosphatase 2	PIP4P2	55529
P05090	-1.0896639833499915	13.415325999684802	-6.532103582611058	7.4473240929269865e-6	2.8888524790944396e-4	3.829292614099897	P05090	apolipoprotein D	APOD	347
O75368	-1.4673096794866272	13.619735850551814	-6.499408361245548	7.898602936960419e-6	2.992142621648094e-4	3.769968743929745	O75368	SH3 domain binding glutamate rich protein like	SH3BGRL	6451
P01703	-0.909698745839469	9.95467070853689	-6.498829827034571	7.90684013070471e-6	2.992142621648094e-4	3.768917665533099	P01703	NA	NA	NA
P06858	1.8022832462968044	11.0036853972607	6.496927427027523	7.933989765234327e-6	2.992142621648094e-4	3.7654610611598454	P06858	lipoprotein lipase	LPL	4023
Q9UBX5	-1.282740671386989	14.629236780431986	-6.46368049744548	8.424479321745336e-6	3.1479728694925463e-4	3.704970100190245	Q9UBX5	fibulin 5	FBLN5	10516
P11413	-1.1788792344180283	12.57576600858444	-6.457584663415029	8.51778660928251e-6	3.153904078146151e-4	3.6938621896268344	P11413	glucose-6-phosphate dehydrogenase	G6PD	2539
P80108	-1.033719746058818	9.95962994634169	-6.440297457198608	8.788300312727226e-6	3.224751997634053e-4	3.6623327897569613	P80108	glycosylphosphatidylinositol specific phospholipase D1	GPLD1	2822
P50993	1.2070863413091306	14.79188568094046	6.423773930303776	9.055237614444045e-6	3.2930341788955887e-4	3.6321569761578782	P50993	ATPase Na+/K+ transporting subunit alpha 2	ATP1A2	477
Q9BSL1	0.8107703902867538	11.249511456237965	6.411645640374089	9.256536744991263e-6	3.3364490409158775e-4	3.60998349041882	Q9BSL1	UBA domain containing 1	UBAC1	10422
P08697	-1.1889150026841673	13.242923672271639	-6.376149812073283	9.872906227902647e-6	3.527398865460305e-4	3.544969848002962	P08697	serpin family F member 2	SERPINF2	5345
Q9ULP0	1.0858508495301322	12.39981472507543	6.350643613333597	1.0342101446486628e-5	3.6629025383947853e-4	3.498144071174689	Q9ULP0	NDRG family member 4	NDRG4	65009
P01011	-1.155591923971155	15.376184957886778	-6.329336027773751	1.0751847904603953e-5	3.7751962513320604e-4	3.458956587310613	P01011	serpin family A member 3	SERPINA3	12
P52895	-1.0170956699942515	11.922202646698592	-6.303966878924403	1.1261836684419612e-5	3.92046673637958e-4	3.412216644675251	P52895	aldo-keto reductase family 1 member C2	AKR1C2	1646
Q13522	-1.0424875963326556	11.633044335035986	-6.282301389881269	1.1717297741864963e-5	3.9811448574961396e-4	3.372229230566159	Q13522	protein phosphatase 1 regulatory inhibitor subunit 1A	PPP1R1A	5502
O00151	1.2522983439358342	17.529702116237196	6.27819337014332	1.1805799144434812e-5	3.9811448574961396e-4	3.3646397925721576	O00151	PDZ and LIM domain 1	PDLIM1	9124
B9A064	-1.7336325685760805	12.872020444887733	-6.277604150126075	1.1818549985539339e-5	3.9811448574961396e-4	3.363551034326756	B9A064	immunoglobulin lambda like polypeptide 5	IGLL5	100423062
Q96CM8	-1.3944888291928343	14.915773012035197	-6.277208578130164	1.1827118285220547e-5	3.9811448574961396e-4	3.3628200709546476	Q96CM8	acyl-CoA synthetase family member 2	ACSF2	80221
O94875	1.0917712909791142	17.589828184163665	6.254066882501674	1.2339803956977807e-5	4.1176582737863677e-4	3.3200194614822482	O94875	sorbin and SH3 domain containing 2	SORBS2	8470
P24298	0.9170258810603009	14.098129878582323	6.24988622684318	1.2434862943180043e-5	4.1176582737863677e-4	3.3122793891916587	P24298	glutamic--pyruvic transaminase	GPT	2875
P46821	-0.9464660176505024	16.3373506227449	-6.221339386618695	1.3104661962495502e-5	4.3044587236487235e-4	3.2593628572186173	P46821	microtubule associated protein 1B	MAP1B	4131
P55822	1.3298789202975865	12.2419887017684	6.198677531117884	1.3663061488479348e-5	4.4519719554061114e-4	3.217274706806881	P55822	SH3 domain binding glutamate rich protein	SH3BGR	6450
P02753	-1.2535191046675749	14.057402362873276	-6.187800594085189	1.3939812109892246e-5	4.50609958123739e-4	3.197048542860239	P02753	retinol binding protein 4	RBP4	5950
P12883	1.2732826676133193	23.306951207843483	6.158252947385682	1.4721446428205177e-5	4.7212953781165107e-4	3.142020801803735	P12883	myosin heavy chain 7	MYH7	4625
P06727	-1.043665015983752	17.61620134640552	-6.139572871891387	1.5238995625381761e-5	4.8490960298578056e-4	3.107170020304647	P06727	NA	NA	NA
Q96PD5	-1.1725459096936213	13.733950072109854	-6.108271612137768	1.6149062645485432e-5	5.098847453880788e-4	3.048664665359132	Q96PD5	peptidoglycan recognition protein 2	PGLYRP2	114770
Q8N3J5	1.1126170650411922	11.427251802478802	6.096216932924367	1.6514457444650442e-5	5.17410655169702e-4	3.0260973038467487	Q8N3J5	protein phosphatase, Mg2+/Mn2+ dependent 1K	PPM1K	152926
P35754	1.2764123450217326	16.128823341735217	6.074784370828535	1.71854871538822e-5	5.343243448684137e-4	2.9859245782523782	P35754	glutaredoxin	GLRX	2745
A0A0C4DH31	-0.8348887074146933	9.754838926717953	-6.0479724032853825	1.806505178734699e-5	5.574163328020022e-4	2.9355803455994067	A0A0C4DH31	NA	NA	NA
O94911	-1.5234226683845478	12.518631798973713	-6.032308008875864	1.8600451219153294e-5	5.696213369594839e-4	2.906122259536751	O94911	ATP binding cassette subfamily A member 8	ABCA8	10351
O00533	-1.9725804761044188	12.019632728242819	-6.001279289173636	1.9710235805004523e-5	5.99102913684951e-4	2.8476717958634836	O00533	cell adhesion molecule L1 like	CHL1	10752
O75592	-1.0997868769785146	10.750598289492112	-5.987511091285326	2.0224501216691498e-5	6.101806922635887e-4	2.821694028565588	O75592	MYC binding protein 2	MYCBP2	23077
P00738	-1.4322401923409558	17.668571949453668	-5.9605619619179615	2.1271838215170135e-5	6.370602724293233e-4	2.770772260469286	P00738	haptoglobin	HP	3240
P02654	-1.0487963668372764	15.461308539663943	-5.954467431899531	2.1516408105705888e-5	6.396812424418984e-4	2.7592427250468603	P02654	apolipoprotein C1	APOC1	341
P01859	-1.43754904627097	16.890020040129624	-5.917527670379359	2.3062613649845226e-5	6.806813434479681e-4	2.689253581046973	P01859	NA	NA	NA
Q69YU5	1.118108967770695	11.182660460737411	5.913326322922676	2.324563600198623e-5	6.811473052956108e-4	2.681281739251446	Q69YU5	chromosome 12 open reading frame 73	C12orf73	728568
P00747	-0.8370187437553156	16.916975852641514	-5.8749073987389275	2.499087288995308e-5	7.270558948627064e-4	2.6082741232155	P00747	plasminogen	PLG	5340
Q9UQ90	0.9556932157361704	13.05870994919304	5.8240821453018095	2.751102365833358e-5	7.946978678042034e-4	2.5113882766718714	Q9UQ90	SPG7 matrix AAA peptidase subunit, paraplegin	SPG7	6687
Q9Y6N7	-1.1968951750464782	9.49983087382718	-5.79894748647057	2.8853392651858605e-5	8.276047061339443e-4	2.463348664780389	Q9Y6N7	roundabout guidance receptor 1	ROBO1	6091
Q9UEY8	-0.90979228228246	14.472995073062334	-5.7853419682494485	2.9608192289370785e-5	8.433158545077427e-4	2.4373098049126316	Q9UEY8	adducin 3	ADD3	120
Q14112	0.9120134524277574	12.830529565462001	5.773180776582813	3.030019646321956e-5	8.52630973459932e-4	2.414014547535663	Q14112	nidogen 2	NID2	22795
P62993	-0.6702273088852575	13.072224515326496	-5.769887441679503	3.0490467036902483e-5	8.52630973459932e-4	2.407702687578782	P62993	growth factor receptor bound protein 2	GRB2	2885
Q6PIU2	0.8144823339138565	12.269634876484675	5.766252766235282	3.070189727678627e-5	8.52630973459932e-4	2.4007349773335793	Q6PIU2	neutral cholesterol ester hydrolase 1	NCEH1	57552
Q9UI47	1.1944579808007862	14.494326050589194	5.76504330720356	3.077258853390867e-5	8.52630973459932e-4	2.3984160477092065	Q9UI47	catenin alpha 3	CTNNA3	29119
O43819	1.321742985648351	11.734478866297831	5.7565859982470124	3.127164697859997e-5	8.606041766475519e-4	2.3821952555382744	O43819	synthesis of cytochrome C oxidase 2	SCO2	9997
P02675	-1.2482698747334364	17.07812161772926	-5.747530806380437	3.181529790479592e-5	8.696893178941863e-4	2.3648173671366397	P02675	fibrinogen beta chain	FGB	2244
Q9HCB6	-0.9713311133801685	13.521089852595853	-5.743962539542987	3.20322107504875e-5	8.697812959115704e-4	2.357966534093867	Q9HCB6	spondin 1	SPON1	10418
P10915	2.1429431910043135	11.219507230336227	5.735672471997775	3.2542098498720005e-5	8.777746171211032e-4	2.3420437417077444	P10915	hyaluronan and proteoglycan link protein 1	HAPLN1	1404
P62328	-1.1013790160755335	17.034724637216904	-5.712865821652182	3.398871372784223e-5	9.107633619309303e-4	2.2981926360366547	P62328	thymosin beta 4 X-linked	TMSB4X	7114
P00739	-1.1623434317161827	11.550880612883699	-5.707431986369949	3.434311059864449e-5	9.14245029204438e-4	2.2877348444518084	P00739	haptoglobin-related protein	HPR	3250
P00352	-1.5950102878315366	14.798228237303322	-5.671086226665559	3.681422442101011e-5	9.736645199141181e-4	2.2176866078844117	P00352	aldehyde dehydrogenase 1 family member A1	ALDH1A1	216
P25311	-1.0041267597019967	15.208185127996524	-5.661766501058356	3.7477065592526304e-5	9.788310187887333e-4	2.199697482138399	P25311	alpha-2-glycoprotein 1, zinc-binding	AZGP1	563
P15169	-0.8211722408707196	9.996172836346158	-5.661583372008464	3.749021333931804e-5	9.788310187887333e-4	2.19934389073903	P15169	carboxypeptidase N subunit 1	CPN1	1369
P05787	-1.537589693753981	10.908354947819982	-5.638437640719164	3.919104017254976e-5	0.001015520478928629	2.154618718596778	P05787	keratin 8	KRT8	3856
Q14161	0.5640278099998426	12.706102782571314	5.634380810323796	3.9497287438478094e-5	0.001015520478928629	2.1467725170830523	Q14161	GIT ArfGAP 2	GIT2	9815
Q0VAK6	1.022319684674283	11.772502977472335	5.630226391946213	3.981347123848487e-5	0.001015520478928629	2.1387353928284636	Q0VAK6	leiomodin 3	LMOD3	56203
Q86YM7	0.9553084089085004	11.906904420080906	5.6291897467337595	3.9892775995232166e-5	0.001015520478928629	2.1367295586213437	Q86YM7	homer scaffold protein 1	HOMER1	9456
P04196	-0.8877174452455066	15.771249318757938	-5.606889937153224	4.163894029920417e-5	0.0010533876014823514	2.093547847383924	P04196	histidine rich glycoprotein	HRG	3273
P05543	-1.2630902304493947	10.587467921821268	-5.600311610943259	4.216902721203398e-5	0.0010602126409544098	2.0807973852851624	P05543	serpin family A member 7	SERPINA7	6906
P01714	-0.9160545196617278	12.213677052941156	-5.5937836590145205	4.2701965190721716e-5	0.0010670251792749053	2.068139132724351	P01714	NA	NA	NA
Q9Y5Z4	1.2594262147506843	14.091808354260388	5.584022253477907	4.3511925470999705e-5	0.0010730548607038165	2.049200867649626	Q9Y5Z4	heme binding protein 2	HEBP2	23593
Q96F85	-0.7370050223402362	11.206411779135514	-5.580419061743868	4.381490793599143e-5	0.0010730548607038165	2.04220720988428	Q96F85	cannabinoid receptor interacting protein 1	CNRIP1	25927
Q6H8Q1	1.2526933894884635	10.973872870280237	5.579148579262209	4.392225942920999e-5	0.0010730548607038165	2.0397408606555913	Q6H8Q1	actin binding LIM protein family member 2	ABLIM2	84448
Q9UGM5	-0.8879464585671712	10.325436637694379	-5.567921891831296	4.48827928387898e-5	0.0010730548607038165	2.0179379791706893	Q9UGM5	fetuin B	FETUB	26998
O43903	0.7956016074987868	9.020701654869859	5.5667886240044435	4.498095382130622e-5	0.0010730548607038165	2.0157362241091477	O43903	growth arrest specific 2	GAS2	2620
Q9BUP0	1.2517313147717086	10.5239099822434	5.56579822522786	4.506692178651974e-5	0.0010730548607038165	2.013811907942248	Q9BUP0	EF-hand domain family member D1	EFHD1	80303
P09471	-1.1798253362584994	13.411024629661268	-5.56550409749405	4.509248521548801e-5	0.0010730548607038165	2.013240402481159	P09471	G protein subunit alpha o1	GNAO1	2775
P01706	-0.535268520287195	9.605589589558887	-5.56345277408629	4.527118911093183e-5	0.0010730548607038165	2.009254271768368	P01706	NA	NA	NA
Q96MF6	0.896454279786596	12.735718780411386	5.562958342712722	4.531437172625986e-5	0.0010730548607038165	2.008293413747724	Q96MF6	coenzyme Q10A	COQ10A	93058
Q86WU2	0.9532954797328692	15.127351930963393	5.547166755413279	4.671624100426251e-5	0.0010998569341639376	1.9775885198491476	Q86WU2	lactate dehydrogenase D	LDHD	197257
Q99959	1.3618076493380684	17.455402421276542	5.494097690358257	5.176522483305973e-5	0.0012094109158151747	1.8741736106926332	Q99959	plakophilin 2	PKP2	5318
O95445	-1.0141108247497588	11.132653080063214	-5.492125481678666	5.196339559726383e-5	0.0012094109158151747	1.8703236541869206	O95445	apolipoprotein M	APOM	55937
Q5EBL4	0.9377198421453947	11.317750747959098	5.488888903551903	5.22903146377118e-5	0.00121010483817841	1.8640044750923952	Q5EBL4	Rab interacting lysosomal protein like 1	RILPL1	353116
Q6P4A7	0.683356762958649	10.697910716933158	5.471804415150054	5.4051577953376856e-5	0.0012426908585935832	1.8306268626083444	Q6P4A7	sideroflexin 4	SFXN4	119559
Q6ZSR9	1.0145837147831287	11.36827126678905	5.469359404138719	5.430861105564886e-5	0.0012426908585935832	1.8258471557222773	Q6ZSR9	NA	NA	NA
O75882	-1.2282527023607344	10.873981616447205	-5.462277051433802	5.506030502586302e-5	0.0012528526389404475	1.8119978514681705	O75882	attractin	ATRN	8455
A0A0C4DH72	-0.8323786771654103	9.856039174661959	-5.452508742700382	5.611477069227729e-5	0.0012697525612758076	1.792886159350541	A0A0C4DH72	NA	NA	NA
P80748	-1.2212977898999	12.289590106351305	-5.431040800647966	5.850620153973147e-5	0.0013165511539852282	1.7508431762132677	P80748	NA	NA	NA
P39023	-1.1227590385977209	14.06546736440626	-5.409224832414064	6.104451669473358e-5	0.0013644499890902012	1.7080612208441952	P39023	ribosomal protein L3	RPL3	6122
P05160	-0.9767309502302304	10.288557183452236	-5.4070412069568015	6.130477485968741e-5	0.0013644499890902012	1.703775875633582	P05160	coagulation factor XIII B chain	F13B	2165
Q9NY47	-2.2753395261955465	12.46809131932031	-5.389641962392686	6.341994001650924e-5	0.0014038555200393593	1.6696094796159304	Q9NY47	calcium voltage-gated channel auxiliary subunit alpha2delta 2	CACNA2D2	9254
P98155	0.6706058804071695	12.502845618434675	5.383435013174273	6.419262633408259e-5	0.001413278740857937	1.6574122637001878	P98155	very low density lipoprotein receptor	VLDLR	7436
P14550	-0.82352261081828	15.053909015680553	-5.361457372648115	6.700765799832891e-5	0.0014640127313933046	1.614187149491281	P14550	aldo-keto reductase family 1 member A1	AKR1A1	10327
Q9BXK5	1.0601075630550127	13.38219510921593	5.359869612583398	6.721590492770635e-5	0.0014640127313933046	1.611062147773291	Q9BXK5	BCL2 like 13	BCL2L13	23786
O43175	-1.3413366114324194	13.25059547348739	-5.352327453081652	6.821428674145403e-5	0.0014712518675375928	1.5962137064262816	O43175	phosphoglycerate dehydrogenase	PHGDH	26227
Q04828	-1.5496242880635158	11.51482311628671	-5.351904618478824	6.82707102785674e-5	0.0014712518675375928	1.5953810611349422	Q04828	aldo-keto reductase family 1 member C1	AKR1C1	1645
E7EW31	0.7201321867152135	11.857723134962624	5.346991604791707	6.892985396265096e-5	0.0014776383957361967	1.5857048066401322	E7EW31	proline rich basic protein 1	PROB1	389333
Q15276	0.6588826407804955	13.401069573736534	5.339867525536458	6.989733859890358e-5	0.0014905332990226925	1.5716687453254394	Q15276	rabaptin, RAB GTPase binding effector protein 1	RABEP1	9135
P02749	-0.8857079241200907	17.216024153483595	-5.326653210301489	7.172921700747323e-5	0.0015216307337054089	1.5456176525618552	P02749	apolipoprotein H	APOH	350
P35611	-0.6514449812344498	14.642850933075676	-5.315623210714	7.329622614877958e-5	0.0015468162129739856	1.5238570408409995	P35611	adducin 1	ADD1	118
O95631	-1.4650527699172162	11.86193195469821	-5.305578182531478	7.47540577469399e-5	0.001569449882491166	1.5040272209539616	O95631	netrin 1	NTN1	9423
P52907	-0.681148332014109	12.547832515592036	-5.283053655718568	7.813288724552591e-5	0.0016311175327981989	1.4595188973803168	P52907	capping actin protein of muscle Z-line subunit alpha 1	CAPZA1	829
Q96GY0	-0.8824243413406645	9.81525862518537	-5.280717243875551	7.849227508677804e-5	0.0016311175327981989	1.4548987861192852	Q96GY0	zinc finger C2HC-type containing 1A	ZC2HC1A	51101
Q9Y2J2	-1.5268669532058539	12.778945728162848	-5.276176042524691	7.919569408667762e-5	0.0016342377079417126	1.4459170296029153	Q9Y2J2	erythrocyte membrane protein band 4.1 like 3	EPB41L3	23136
P19022	1.1678458784574737	15.014780376022339	5.274577193189685	7.944489716976655e-5	0.0016342377079417126	1.4427541980059875	P19022	cadherin 2	CDH2	1000
Q12797	-1.905079258660999	14.723656677262735	-5.259834991980332	8.178116645291534e-5	0.0016720357764936444	1.4135773825524467	Q12797	aspartate beta-hydroxylase	ASPH	444
Q96AQ6	-0.7729544791569616	13.200319322534162	-5.2562578252814065	8.235867379258767e-5	0.0016720357764936444	1.4064939110903634	Q96AQ6	PBX homeobox interacting protein 1	PBXIP1	57326
Q9Y5J9	1.0132045807164882	11.738319865073564	5.2553006285981505	8.251391875158913e-5	0.0016720357764936444	1.4045982299877213	Q9Y5J9	translocase of inner mitochondrial membrane 8 homolog B	TIMM8B	26521
Q9UBG0	-0.7749027466555063	11.840742483086633	-5.2492933603743674	8.349513937796597e-5	0.0016819280645677065	1.39269872944425	Q9UBG0	mannose receptor C type 2	MRC2	9902
Q5TGZ0	0.7415863947737442	13.468021281089229	5.245480457345267	8.412417380346631e-5	0.0016819280645677065	1.3851437930042625	Q5TGZ0	mitochondrial contact site and cristae organizing system subunit 10	MICOS10	440574
P31749	-4.898774116045265	13.506353719262911	-5.244775949859605	8.424093424301796e-5	0.0016819280645677065	1.3837476904509227	P31749	AKT serine/threonine kinase 1	AKT1	207
Q04446	0.8251474200072231	14.739331376015327	5.22068755088601	8.833544710201184e-5	0.0017550745172999717	1.3359783395680083	Q04446	1,4-alpha-glucan branching enzyme 1	GBE1	2632
Q13023	0.882639101508568	10.415647599842483	5.217245452732582	8.893707763125187e-5	0.0017572912168471375	1.3291469813591945	Q13023	A-kinase anchoring protein 6	AKAP6	9472
Q99536	-0.7927597605982069	14.532764145234236	-5.215124380691377	8.930991453163699e-5	0.0017572912168471375	1.3249367290493979	Q99536	vesicle amine transport 1	VAT1	10493
P32004	-1.1842673489877669	12.028836302223358	-5.196824710797668	9.259431081741689e-5	0.0018131568651891298	1.288591452852497	P32004	L1 cell adhesion molecule	L1CAM	3897
Q9BRQ6	0.8835001744768043	13.041236848149595	5.191608489028923	9.355314083201051e-5	0.0018231671895156882	1.2782245311727607	Q9BRQ6	coiled-coil-helix-coiled-coil-helix domain containing 6	CHCHD6	84303
P08670	-0.9524378716175654	20.443109648533554	-5.1851502019581455	9.475448626830123e-5	0.001837785821765671	1.2653848579074385	P08670	vimentin	VIM	7431
Q14254	0.8869329680091269	13.142156620814438	5.159533926971605	9.96783828581506e-5	0.0019241234757405089	1.2144115449195425	Q14254	flotillin 2	FLOT2	2319
Q2M2I8	0.9117769610302506	12.257552513412577	5.154688305059967	1.0063907796247577e-4	0.001933504549722471	1.204761155563471	Q2M2I8	AP2 associated kinase 1	AAK1	22848
O14791	-0.9260279382834682	11.16122650873739	-5.146680231514729	1.022477345259225e-4	0.001955187900113063	1.188806850443088	O14791	apolipoprotein L1	APOL1	8542
Q9BX66	0.8729538175206066	16.663566667046453	5.118285117840304	1.0816850331359832e-4	0.0020587397850293735	1.1321792431719064	Q9BX66	sorbin and SH3 domain containing 1	SORBS1	10580
O95167	0.8572451504165617	12.423276922044789	5.115489992040676	1.0877011443714572e-4	0.0020605612841976487	1.126600248004607	O95167	NADH:ubiquinone oxidoreductase subunit A3	NDUFA3	4696
Q0ZGT2	0.691719944158125	15.819738362567692	5.103803694780263	1.1132300155126663e-4	0.0020868257125777243	1.1032655516422682	Q0ZGT2	nexilin F-actin binding protein	NEXN	91624
O75208	0.7696285226802093	15.497391102044759	5.10365584187927	1.1135569271344972e-4	0.0020868257125777243	1.1029702307790803	O75208	coenzyme Q9	COQ9	57017
O00339	-0.9316384545745784	11.684379869185715	-5.102130227498931	1.1169359325851801e-4	0.0020868257125777243	1.0999228363260691	O00339	matrilin 2	MATN2	4147
Q9UBY9	1.3214666897623069	17.350322359305338	5.069311549608341	1.1922389757417493e-4	0.002217346734336139	1.034307509034555	Q9UBY9	heat shock protein family B (small) member 7	HSPB7	27129
Q8NI35	0.7706447427233982	10.266571054579556	5.057841303643938	1.2197744729642425e-4	0.002244956855570231	1.0113476652741742	Q8NI35	NA	NA	NA
P09467	-0.7399958422945812	9.339986747614455	-5.055258114791717	1.2260655164030457e-4	0.002244956855570231	1.0061750108156415	P09467	fructose-bisphosphatase 1	FBP1	2203
Q9BV86	0.5217252959930487	10.968445874570174	5.054432751805115	1.2280826223790223e-4	0.002244956855570231	1.0045221310174917	Q9BV86	N-terminal Xaa-Pro-Lys N-methyltransferase 1	NTMT1	28989
Q96PU5	-0.7161005585947873	9.316979601421464	-5.0523095996507115	1.233287111151367e-4	0.002244956855570231	1.000269956500036	Q96PU5	NEDD4 like E3 ubiquitin protein ligase	NEDD4L	23327
P23142	-1.8080923540344713	16.211901952356403	-5.050717527174528	1.2372046571498262e-4	0.002244956855570231	0.9970810983759923	P23142	fibulin 1	FBLN1	2192
P80723	-1.4429969175805812	11.41087073193182	-5.049521783973687	1.2401553952941368e-4	0.002244956855570231	0.9946858967843584	P80723	brain abundant membrane attached signal protein 1	BASP1	10409
P50479	-1.8747226806937451	11.936045672517187	-5.03868684455033	1.2672253244461928e-4	0.0022838091798536918	0.9729755138674845	P50479	PDZ and LIM domain 4	PDLIM4	8572
O14874	0.6937629686867766	12.770066102603437	5.023205270462761	1.3069639399915426e-4	0.0023450502764694064	0.9419332117614339	O14874	branched chain keto acid dehydrogenase kinase	BCKDK	10295
P01008	-0.9734517733782901	18.363709579462313	-5.019423483202513	1.3168646424211402e-4	0.002346401715030903	0.934346516307361	P01008	serpin family C member 1	SERPINC1	462
P10109	0.7687265066131417	12.741005043277198	5.018520944624142	1.3192388724332847e-4	0.002346401715030903	0.9325357023228733	P10109	ferredoxin 1	FDX1	2230
Q9Y6E2	0.8672613515580618	13.201562661428959	5.014651568837766	1.32946773821893e-4	0.0023543139555503054	0.9247714010356312	Q9Y6E2	basic leucine zipper and W2 domains 2	BZW2	28969
Q9P2B2	-0.8495590375671096	14.623149240578028	-5.0042107077788005	1.3574778291939837e-4	0.002393509609656751	0.9038130324500804	Q9P2B2	prostaglandin F2 receptor inhibitor	PTGFRN	5738
Q5T8D3	0.9690669505532181	10.927413849858258	4.997390445698056	1.3761020425768274e-4	0.002415889491127335	0.8901163923943356	Q5T8D3	acyl-CoA binding domain containing 5	ACBD5	91452
Q9P291	0.684020446805512	11.684822012080296	4.992107969799484	1.3907075327451574e-4	0.0024310522664682515	0.8795047059047318	Q9P291	armadillo repeat containing X-linked 1	ARMCX1	51309
P35221	0.6429223224291309	15.910212476989464	4.987244411560396	1.404295771637644e-4	0.0024443148196068906	0.8697320436242908	P35221	catenin alpha 1	CTNNA1	1495
Q8TAE8	0.8114857583631814	11.391504858539422	4.982400379170114	1.4179652527436255e-4	0.0024576053082658667	0.8599962235456662	Q8TAE8	GADD45G interacting protein 1	GADD45GIP1	90480
P22676	-1.1362345875296178	9.259698564756183	-4.924570358428217	1.5921359682206346e-4	0.0027477838129502732	0.7435839719794242	P22676	calbindin 2	CALB2	794
Q13576	-0.9069594842429964	10.688913596531124	-4.911876424907978	1.6332263310475884e-4	0.0027967470891968964	0.7179866647279685	Q13576	IQ motif containing GTPase activating protein 2	IQGAP2	10788
Q16610	-1.0585843385127571	12.819217661353392	-4.911567547249376	1.6342396445589524e-4	0.0027967470891968964	0.7173636170841666	Q16610	extracellular matrix protein 1	ECM1	1893
Q9NX46	0.5140921152131703	12.241101117354228	4.909393163289958	1.641391303752048e-4	0.002797232962419285	0.7129773303531888	Q9NX46	ADP-ribosylserine hydrolase	ADPRS	54936
Q9BYV2	0.6144582335771727	13.16813097040432	4.906798065380885	1.649968830644387e-4	0.002800134603006079	0.7077417545606579	Q9BYV2	tripartite motif containing 54	TRIM54	57159
Q9NQ79	-0.9993973760331443	9.323171545234931	-4.903871504551515	1.659697222004313e-4	0.002804957172291936	0.7018366722784348	Q9NQ79	cartilage acidic protein 1	CRTAC1	55118
P09543	-0.582853069625056	14.108866787942597	-4.899635120380715	1.6738842249517893e-4	0.002807787328351704	0.6932872175618172	P09543	2',3'-cyclic nucleotide 3' phosphodiesterase	CNP	1267
Q711Q0	0.9608670486340909	12.289496297008938	4.899232637130151	1.6752385458222726e-4	0.002807787328351704	0.6924748750640859	Q711Q0	chromosome 10 open reading frame 71	C10orf71	118461
Q9UHQ9	0.8856862064351283	16.17084863807199	4.895434363575309	1.6880749891758323e-4	0.002807787328351704	0.684807949572499	Q9UHQ9	cytochrome b5 reductase 1	CYB5R1	51706
P01780	-0.7044606755941576	9.782989799602465	-4.895177572517686	1.688946465617892e-4	0.002807787328351704	0.6842895591338847	P01780	NA	NA	NA
O43181	0.8600081923484222	16.005522944657212	4.8914805255993326	1.7015445630708145e-4	0.0028172321160111497	0.6768255354090282	O43181	NADH:ubiquinone oxidoreductase subunit S4	NDUFS4	4724
P11717	0.8160867992902645	12.9223365882113	4.866509826828203	1.7892022055071444e-4	0.002950372705680405	0.6263775521619168	P11717	insulin like growth factor 2 receptor	IGF2R	3482
P02679	-1.334972036683375	17.527736026759598	-4.857156210978058	1.8232199208765188e-4	0.002994344652310508	0.6074653207781324	P02679	fibrinogen gamma chain	FGG	2266
O15327	1.9574275536300227	12.367271195984237	4.848591634098757	1.854950538944368e-4	0.0030302814088539786	0.590141244045995	O15327	inositol polyphosphate-4-phosphatase type II B	INPP4B	8821
P00488	-3.607064215233084	16.24870285459466	-4.847247606192193	1.8599812232101512e-4	0.0030302814088539786	0.587421975691206	P00488	coagulation factor XIII A chain	F13A1	2162
P16455	-0.82459564378048	10.285007019332543	-4.829594757687222	1.927371247897637e-4	0.003127562985134293	0.5516907211832667	P16455	O-6-methylguanine-DNA methyltransferase	MGMT	4255
P82909	0.8259670639457894	16.217418909496335	4.819133102576677	1.9684868293574467e-4	0.0031764934437835336	0.5305016197275663	P82909	mitochondrial ribosomal protein S36	MRPS36	92259
Q5SXM8	0.7742754310957061	11.243331663462326	4.817967646530213	1.9731226154609232e-4	0.0031764934437835336	0.5281404758682928	Q5SXM8	DNL-type zinc finger	DNLZ	728489
O00748	1.0530006830632104	12.853114111091083	4.812763021348901	1.9939619972781479e-4	0.003178228938084643	0.517594702736405	O00748	carboxylesterase 2	CES2	8824
Q9BW91	0.500115208299583	12.975859700511826	4.812572800477837	1.994727909106471e-4	0.003178228938084643	0.5172092244652928	Q9BW91	nudix hydrolase 9	NUDT9	53343
Q16853	-1.5537675428886875	13.235569112270326	-4.81185764571667	1.9976101354030656e-4	0.003178228938084643	0.5157599500908816	Q16853	amine oxidase copper containing 3	AOC3	8639
P27797	-0.5487142794893245	16.18077180387939	-4.80474903646897	2.0264928111679128e-4	0.0032116362723295364	0.5013516920421894	P27797	calreticulin	CALR	811
P60903	-1.0038400144718693	15.499219937990087	-4.792647725745543	2.0766507601102747e-4	0.00327184780617216	0.4768133327073176	P60903	S100 calcium binding protein A10	S100A10	6281
Q14247	0.6953371382047226	15.39724286492749	4.790804764122387	2.0844005706983435e-4	0.00327184780617216	0.47307512122053375	Q14247	cortactin	CTTN	2017
P52597	-1.8292694682701889	15.01165704759565	-4.78910058975783	2.0915931763250382e-4	0.00327184780617216	0.46961815074750657	P52597	heterogeneous nuclear ribonucleoprotein F	HNRNPF	3185
O75153	1.0623618476205312	12.764256780978235	4.787913736557737	2.0966174255117448e-4	0.00327184780617216	0.4672104285457097	O75153	clustered mitochondria homolog	CLUH	23277
Q9UBU9	1.4210174777048419	9.846435692042935	4.784142069187246	2.1126662031648358e-4	0.003284308948660449	0.45955815943342326	Q9UBU9	nuclear RNA export factor 1	NXF1	10482
P14927	0.801076773267777	18.34623505769274	4.778229793309833	2.138077528910686e-4	0.003311174819487918	0.44756029374040107	P14927	ubiquinol-cytochrome c reductase binding protein	UQCRB	7381
O43301	-0.8694913828887181	12.704356743116163	-4.762832640942887	2.205737435155239e-4	0.0034030183990103363	0.41630009065944584	O43301	heat shock protein family A (Hsp70) member 12A	HSPA12A	259217
P41219	-1.3349306196769213	14.999613645809477	-4.756717018842281	2.2332172413877616e-4	0.003432412763838624	0.40387800541121077	P41219	peripherin	PRPH	5630
P53396	-1.032309993621487	12.997947729602117	-4.748241059037875	2.2718846201484215e-4	0.0034787165631069627	0.3866561889147251	P53396	ATP citrate lyase	ACLY	47
P30273	-0.8764315646683869	9.315644439361987	-4.744147397445187	2.290805142638671e-4	0.0034877148193804774	0.37833627711785134	P30273	Fc epsilon receptor Ig	FCER1G	2207
Q702N8	0.8672807067992103	17.4382565319196	4.740091697545662	2.3097095722666316e-4	0.0034877148193804774	0.3700920886329371	Q702N8	xin actin binding repeat containing 1	XIRP1	165904
Q3LXA3	0.7700207573580666	12.865500878000248	4.737102816592177	2.3237436673426344e-4	0.0034877148193804774	0.36401555903940785	Q3LXA3	triokinase and FMN cyclase	TKFC	26007
Q9P0K7	-0.8259486895452248	11.009918039693563	-4.736449509360589	2.3268228550331693e-4	0.0034877148193804774	0.3626872536171417	Q9P0K7	retinoic acid induced 14	RAI14	26064
P09622	0.7583806332048475	19.92426678933316	4.736226023126313	2.3278771572582415e-4	0.0034877148193804774	0.36223285258561067	P09622	dihydrolipoamide dehydrogenase	DLD	1738
Q14520	-1.0817440538212146	12.450441974804036	-4.73595861936538	2.3291392852233976e-4	0.0034877148193804774	0.36168915106458943	Q14520	hyaluronan binding protein 2	HABP2	3026
Q16816	0.6835570865305343	11.27218283295584	4.730937939167605	2.352967252666303e-4	0.0034889765104104357	0.3514796607927311	Q16816	phosphorylase kinase catalytic subunit gamma 1	PHKG1	5260
P43307	-0.7870749263894208	9.022947292061577	-4.730270295072628	2.3561546406688065e-4	0.0034889765104104357	0.35012185219802205	P43307	signal sequence receptor subunit 1	SSR1	6745
Q15063	1.6588549005001525	16.613362357953328	4.730027322930212	2.3573157080108994e-4	0.0034889765104104357	0.349627702719987	Q15063	periostin	POSTN	10631
P0C0L5	-0.8101987941739246	9.740588548569814	-4.72857953192753	2.3642462972582379e-4	0.0034889765104104357	0.34668312404512047	P0C0L5	complement C4B (Chido blood group)	C4B	721
Q9H479	0.6438136068631604	12.963415332232252	4.712937903339552	2.4404684015805848e-4	0.0035884576893998993	0.31485914732273823	Q9H479	fructosamine 3 kinase	FN3K	64122
P63010	-0.7803280828054344	13.320299876793449	-4.708706999409586	2.4615153409428297e-4	0.0036063856056331458	0.3062475253722745	P63010	adaptor related protein complex 2 subunit beta 1	AP2B1	163
P13051	0.8376324292299149	10.280562608368776	4.701091318882636	2.4998701129992195e-4	0.0036494519606615847	0.2907427123825155	P13051	uracil DNA glycosylase	UNG	7374
P35527	1.8434193875803242	11.313571769173645	4.696001368977573	2.5258455392622616e-4	0.0036742031719339966	0.2803773509708014	P35527	keratin 9	KRT9	3857
P09455	-1.0718170835187948	11.43749253025705	-4.68924681536995	2.560743537061134e-4	0.003711711183790035	0.26661880852636344	P09455	retinol binding protein 1	RBP1	5947
Q8N3V7	1.7980215080860216	15.581591274093057	4.670373110978703	2.660898454756281e-4	0.003843205463199409	0.2281545285536346	Q8N3V7	synaptopodin	SYNPO	11346
P56277	0.6727570648050314	12.910176866861443	4.666496687434111	2.681960898641451e-4	0.0038599387774440387	0.22025085009626988	P56277	C-X9-C motif containing 4	CMC4	100272147
Q86VB7	-0.9272937806546242	12.171418622504982	-4.658413853869095	2.7264297438155956e-4	0.003910122657239761	0.20376677724593328	Q86VB7	CD163 molecule	CD163	9332
Q14314	-0.9838257882650705	11.445228594899088	-4.647790688471222	2.786025484762809e-4	0.0039635828610621844	0.18209400242995422	Q14314	fibrinogen like 2	FGL2	10875
Q6ZMU5	2.3311029843163436	9.521563800419619	4.646908018363854	2.791036883540528e-4	0.0039635828610621844	0.18029282465994267	Q6ZMU5	tripartite motif containing 72	TRIM72	493829
P04004	-0.7720042344302858	15.260592245400883	-4.646580228800635	2.792900272832917e-4	0.0039635828610621844	0.17962392110038028	P04004	vitronectin	VTN	7448
P07339	0.7966728255331041	17.871192461907647	4.630818348535967	2.884021869101952e-4	0.004078687872518143	0.14744943860839044	P07339	cathepsin D	CTSD	1509
Q00G26	0.9289355169139704	11.505593099549925	4.628531099072483	2.897495413743392e-4	0.004083563605597521	0.14277889163791802	Q00G26	perilipin 5	PLIN5	440503
Q9Y666	0.7380685118395629	9.562340513247396	4.624857512015828	2.9192704825870783e-4	0.0040978089967156	0.13527660011551834	Q9Y666	solute carrier family 12 member 7	SLC12A7	10723
O15075	-0.8904097323409594	10.787800674119387	-4.622923550169064	2.930801210796718e-4	0.0040978089967156	0.1313265933725658	O15075	doublecortin like kinase 1	DCLK1	9201
P01023	-1.1526072683674542	17.3854678993648	-4.621755832773109	2.937785973584472e-4	0.0040978089967156	0.12894145678765856	P01023	alpha-2-macroglobulin	A2M	2
Q4G0I0	0.5730592179219496	9.794732581887338	4.606584865820656	3.030096063960689e-4	0.004212143777649108	0.09794424719070705	Q4G0I0	chromosome 16 open reading frame 91	C16orf91	283951
P83111	0.7705057230180561	14.084476195485781	4.60271245654714	3.0541303764159246e-4	0.004231113273177572	0.09002934686712294	P83111	lactamase beta	LACTB	114294
Q9NX63	0.8716448086763222	17.77519426816731	4.594109811413898	3.1082236371413275e-4	0.004273104652604739	0.07244214881805444	Q9NX63	coiled-coil-helix-coiled-coil-helix domain containing 3	CHCHD3	54927
Q99447	0.7681596714154111	12.814871107988587	4.5930410922645075	3.115011835263041e-4	0.004273104652604739	0.0702568757011397	Q99447	phosphate cytidylyltransferase 2, ethanolamine	PCYT2	5833
P24666	0.6734306645543242	13.75802646397641	4.592033735710934	3.1214241618590514e-4	0.004273104652604739	0.06819699572121873	P24666	acid phosphatase 1	ACP1	52
Q86TC9	0.6352706147490537	15.785820439218812	4.591252556014308	3.1264060556744714e-4	0.004273104652604739	0.06659955810676621	Q86TC9	myopalladin	MYPN	84665
P36776	0.7265438214688267	16.425458153039543	4.589533004723858	3.137400999323587e-4	0.004273790725834438	0.06308307929866341	P36776	lon peptidase 1, mitochondrial	LONP1	9361
Q12805	-1.2854639661107559	15.178134855468718	-4.583552341394342	3.175950827373187e-4	0.00430552696895096	0.05085091396782726	Q12805	EGF containing fibulin extracellular matrix protein 1	EFEMP1	2202
Q96DG6	0.6512840786654355	14.237133653209954	4.58224168313758	3.1844635276355503e-4	0.00430552696895096	0.048169887319608584	Q96DG6	carboxymethylenebutenolidase homolog	CMBL	134147
Q9H1K1	0.7150092308277181	13.925515663822814	4.581021226726647	3.192411354341247e-4	0.00430552696895096	0.045673258990912124	Q9H1K1	iron-sulfur cluster assembly enzyme	ISCU	23479
Q8IYS1	-0.8724712255497629	9.347752696175275	-4.576186069946705	3.2240986949452256e-4	0.004333912206109539	0.035781129361566855	Q8IYS1	peptidase M20 domain containing 2	PM20D2	135293
P05413	0.6905093312611932	21.31919271515529	4.571329960326233	3.2562472219458506e-4	0.004362728597034688	0.025844396602368924	P05413	fatty acid binding protein 3	FABP3	2170
P43251	-0.8142801867482579	9.51000988552034	-4.560840444154897	3.326813840330513e-4	0.004438778921618843	0.0043745061018318765	P43251	biotinidase	BTD	686
P48163	-1.085729883108339	13.732776177073086	-4.559666852531134	3.334805671532939e-4	0.004438778921618843	0.001971906387838729	P48163	malic enzyme 1	ME1	4199
O15273	0.9277059662016143	14.275364717485182	4.5504311029356135	3.3983876482896364e-4	0.004508675208952342	-0.016939171577945444	O15273	titin-cap	TCAP	8557
Q9H4G0	-0.7764341572041324	11.832296804943784	-4.539568029875264	3.4747614052137697e-4	0.004595033507608988	-0.039190167555924305	Q9H4G0	erythrocyte membrane protein band 4.1 like 1	EPB41L1	2036
P02792	0.5869209407957694	12.03685171144346	4.532029234275256	3.528792933534723e-4	0.004651383047989297	-0.05463690997010051	P02792	ferritin light chain	FTL	2512
Q13061	-1.0599053851213753	13.531922957117786	-4.525803707093317	3.574059093028123e-4	0.004695852479323724	-0.06739581450456811	Q13061	triadin	TRDN	10345
Q9H008	-0.7815445839547959	12.723191990429013	-4.5191495531589325	3.6230983280138103e-4	0.004744977327974357	-0.08103614926576341	Q9H008	phospholysine phosphohistidine inorganic pyrophosphate phosphatase	LHPP	64077
A0A0C4DH55	-0.6830047954757426	9.230760230910693	-4.509155699770337	3.6980454916508694e-4	0.004827608745991663	-0.10152825957046385	A0A0C4DH55	NA	NA	NA
Q9NXR1	2.377574255738841	11.993743108677569	4.504294002692745	3.7350758319775373e-4	0.004860371841419971	-0.11149949678423976	Q9NXR1	nudE neurodevelopment protein 1	NDE1	54820
Q9UIA9	-0.6477023617983928	10.43266244831359	-4.499064565285168	3.775330250961264e-4	0.0048935062761928504	-0.12222674849563653	Q9UIA9	exportin 7	XPO7	23039
Q9Y623	-3.3351837717116943	14.387770920481548	-4.4978725510535105	3.7845678296114605e-4	0.0048935062761928504	-0.12467220956424185	Q9Y623	myosin heavy chain 4	MYH4	4622
Q14432	0.4676272427458379	13.495308111760973	4.494066334495536	3.8142191756681973e-4	0.004916238829903977	-0.13248144117643168	Q14432	phosphodiesterase 3A	PDE3A	5139
O43766	0.6186812360929892	12.060603275819323	4.485110351752677	3.884928114688945e-4	0.004991581139157121	-0.15086028254656814	O43766	lipoic acid synthetase	LIAS	11019
Q96JH7	-2.735466571466569	14.860706698131544	-4.474445121057883	3.9708810422755083e-4	0.005077039628923067	-0.1727536291195042	Q96JH7	valosin containing protein interacting protein 1	VCPIP1	80124
O43491	-0.7032979616346431	15.900424137907978	-4.4730524107120955	3.982247604627365e-4	0.005077039628923067	-0.1756131027066017	O43491	erythrocyte membrane protein band 4.1 like 2	EPB41L2	2037
P29401	-0.5465262679133822	15.668552472728374	-4.4715705698354045	3.9943780881033977e-4	0.005077039628923067	-0.17865571498416433	P29401	transketolase	TKT	7086
Q3SY69	-0.814329703050376	10.839622752284672	-4.46934711219745	4.0126503344740336e-4	0.005077039628923067	-0.18322133019007314	Q3SY69	aldehyde dehydrogenase 1 family member L2	ALDH1L2	160428
O94973	-0.6104127538731383	11.514478943327042	-4.469211726665419	4.0137656776656705e-4	0.005077039628923067	-0.18349933918356598	O94973	adaptor related protein complex 2 subunit alpha 2	AP2A2	161
Q9H267	-0.6643275693891031	9.931941357548473	-4.4657458589314345	4.0424264780827693e-4	0.0050835643241952935	-0.19061676833320274	Q9H267	VPS33B late endosome and lysosome associated	VPS33B	26276
Q9BW30	-1.233860950480043	13.892477158414007	-4.465570013469693	4.043886179816536e-4	0.0050835643241952935	-0.19097790130493397	Q9BW30	tubulin polymerization promoting protein family member 3	TPPP3	51673
Q2V2M9	0.46874689921277657	12.002353316112988	4.460324587793941	4.0876770575192666e-4	0.00509558393740906	-0.20175131886818498	Q2V2M9	formin homology 2 domain containing 3	FHOD3	80206
Q9NX62	0.6701146809563525	11.07799785910837	4.460294562356216	4.087929110347769e-4	0.00509558393740906	-0.20181299225479066	Q9NX62	3'(2'), 5'-bisphosphate nucleotidase 2	BPNT2	54928
P54709	-0.6404010763350243	11.455979314796883	-4.459931339581535	4.090979493083139e-4	0.00509558393740906	-0.20255907015338614	P54709	ATPase Na+/K+ transporting subunit beta 3	ATP1B3	483
Q9Y3S2	0.7562856380110379	10.850281154004863	4.447181065948462	4.1995430886733915e-4	0.005214859451270343	-0.22875407837909378	Q9Y3S2	zinc finger protein 330	ZNF330	27309
P08185	-1.24125117094537	11.594516106405324	-4.436302424945423	4.294493359426899e-4	0.005300673811112191	-0.2511119397902064	P08185	serpin family A member 6	SERPINA6	866
Q9BVA1	-0.694860956235166	9.973354786458295	-4.436281508003041	4.294678020297135e-4	0.005300673811112191	-0.2511549355070368	Q9BVA1	tubulin beta 2B class IIb	TUBB2B	347733
Q2NKQ1	-1.2535493055862243	9.706119225337588	-4.4200821182318055	4.4401522056989684e-4	0.005454495643942628	-0.28446154501584786	Q2NKQ1	small G protein signaling modulator 1	SGSM1	129049
Q9H4G4	-0.6855991131181085	12.085663018608413	-4.419432439109738	4.446090237635533e-4	0.005454495643942628	-0.28579764378812555	Q9H4G4	GLI pathogenesis related 2	GLIPR2	152007
Q96ER9	0.7430679934824145	11.618481067846442	4.4069080907688045	4.5621589981232057e-4	0.005580082161968714	-0.3115595418105608	Q96ER9	coiled-coil domain containing 51	CCDC51	79714
Q6EMK4	-1.0660972954289658	9.929678148081852	-4.391576366411472	4.708462878779765e-4	0.005741787217146701	-0.3431086201244371	Q6EMK4	vasorin	VASN	114990
Q9H0U9	0.8235383736751309	9.851144260284107	4.381262490811016	4.80956742097207e-4	0.005832266010037208	-0.36433976748930164	Q9H0U9	TSPY like 1	TSPYL1	7259
Q86YB7	0.5790075288813163	12.294882322086705	4.3810879547628225	4.811297273195438e-4	0.005832266010037208	-0.3646991025116044	Q86YB7	enoyl-CoA hydratase domain containing 2	ECHDC2	55268
Q8IWE2	-0.7540023539360288	12.202734388958904	-4.372736282045908	4.894817583520819e-4	0.005915902675869524	-0.38189553674112275	Q8IWE2	family with sequence similarity 114 member A1	FAM114A1	92689
O75955	0.8267203417607671	13.535488498509155	4.366896012544539	4.954099599784407e-4	0.005952252510965515	-0.3939231988741989	O75955	flotillin 1	FLOT1	10211
P02760	-0.7221792065062118	15.22969064791857	-4.366893888805495	4.954121289509722e-4	0.005952252510965515	-0.39392757292201885	P02760	alpha-1-microglobulin/bikunin precursor	AMBP	259
P48681	-0.8991564673777752	17.3245393930752	-4.329449950273088	5.351986783791771e-4	0.006394227886399425	-0.47108476986680525	P48681	nestin	NES	10763
A5A3E0	0.624882237263904	9.16722995674553	4.3293238685813416	5.353380086575507e-4	0.006394227886399425	-0.47134469912995236	A5A3E0	POTE ankyrin domain family member F	POTEF	728378
P05783	-1.5114407257167084	10.503694895702306	-4.321712316496081	5.438181808311482e-4	0.006476524709138206	-0.48703813427621334	P05783	keratin 18	KRT18	3875
P45379	0.5664503491307542	21.31888328560768	4.317373763473939	5.487129316520167e-4	0.006515766095098146	-0.4959846411619697	P45379	troponin T2, cardiac type	TNNT2	7139
P02751	-1.3001015834294183	14.895734310760506	-4.29202321550363	5.782239798515285e-4	0.006846239156788592	-0.5482784704168431	P02751	fibronectin 1	FN1	2335
Q9BPX5	0.5258110159938418	12.728481601021835	4.280930260019845	5.916409408137221e-4	0.006984792904157363	-0.5711710418313176	Q9BPX5	actin related protein 2/3 complex subunit 5 like	ARPC5L	81873
Q07960	-0.8049742554729313	15.12423572561948	-4.2631717651144845	6.137828524582268e-4	0.007225253057983693	-0.607831132650638	Q07960	Rho GTPase activating protein 1	ARHGAP1	392
Q7Z5L7	-1.1054394417395397	10.606385642000259	-4.256282899216753	6.225974537604437e-4	0.007305184701869695	-0.6220561067472001	Q7Z5L7	podocan	PODN	127435
P08237	0.679149188868756	18.159923772096835	4.2550719693813805	6.241601463910272e-4	0.007305184701869695	-0.6245567986607039	P08237	phosphofructokinase, muscle	PFKM	5213
Q96AB3	-0.8350167555400212	14.682980647764095	-4.249592198455597	6.312817628560457e-4	0.007367365673675285	-0.6358738741118319	Q96AB3	isochorismatase domain containing 2	ISOC2	79763
P10515	0.5547263579641246	18.117213372421773	4.247305702899345	6.34277721544572e-4	0.0073811804567172614	-0.6405964334199217	P10515	dihydrolipoamide S-acetyltransferase	DLAT	1737
Q92995	0.6731414325043801	9.966044708228594	4.2448819814685095	6.37469275318116e-4	0.007397186206184292	-0.6456026652790152	Q92995	ubiquitin specific peptidase 13	USP13	8975
P51648	0.6049619855203012	13.22495162165163	4.238063327670168	6.465359513990226e-4	0.00747203788791963	-0.6596880296401011	P51648	aldehyde dehydrogenase 3 family member A2	ALDH3A2	224
P48735	0.8850702593392832	20.582695621645225	4.237092572069449	6.478373734503547e-4	0.00747203788791963	-0.6616934885073231	P48735	isocitrate dehydrogenase (NADP(+)) 2	IDH2	3418
Q16647	-1.0922237908769645	11.101057537860866	-4.235912219175922	6.494233764604834e-4	0.00747203788791963	-0.664132001935827	Q16647	prostaglandin I2 synthase	PTGIS	5740
Q13404	-0.7904001659899293	13.375804686985099	-4.233116038619625	6.531962882030954e-4	0.0074942774136653725	-0.6699089152148936	Q13404	ubiquitin conjugating enzyme E2 V1	UBE2V1	7335
Q6ZMP0	0.7575555906354641	12.0042819707452	4.231289151429575	6.556733529538525e-4	0.007501566198261352	-0.6736834413762951	Q6ZMP0	thrombospondin type 1 domain containing 4	THSD4	79875
Q0VGL1	0.6275590672067466	10.70367059555712	4.220489926108868	6.705122921723805e-4	0.007649850324980689	-0.6959984666511074	Q0VGL1	late endosomal/lysosomal adaptor, MAPK and MTOR activator 4	LAMTOR4	389541
O43272	0.8523253564535942	9.083475723547203	4.213030372104598	6.809612049836236e-4	0.007734072281295152	-0.7114152729391021	O43272	proline dehydrogenase 1	PRODH	5625
Q9NZB8	0.8344485090874674	11.536631108016959	4.212512937616382	6.816921063061526e-4	0.007734072281295152	-0.7124847460853125	Q9NZB8	molybdenum cofactor synthesis 1	MOCS1	4337
P42574	0.756066859056757	9.210526367021595	4.204763034846598	6.927351078409174e-4	0.007837528039544602	-0.7285040786661936	P42574	caspase 3	CASP3	836
P13929	0.7813627024460104	18.197819370017807	4.1993996598450485	7.004837722359604e-4	0.00790324211722179	-0.7395917157832672	P13929	enolase 3	ENO3	2027
Q16718	1.1423146776958752	16.916769243157766	4.197891700511435	7.026781962960932e-4	0.007906100258325933	-0.7427092962903492	Q16718	NADH:ubiquinone oxidoreductase subunit A5	NDUFA5	4698
P04278	-0.7720351730780717	9.579176902176238	-4.186426079860064	7.195933580702354e-4	0.00805481329887707	-0.766416266159907	P04278	sex hormone binding globulin	SHBG	6462
Q5XKP0	0.8280946013505144	12.649912488528297	4.185216979139882	7.214010793897661e-4	0.00805481329887707	-0.7689165511562264	Q5XKP0	mitochondrial contact site and cristae organizing system subunit 13	MICOS13	125988
Q04323	0.45244645005030293	12.519852941556552	4.183047609410988	7.246560656907556e-4	0.00805481329887707	-0.7734026966484127	Q04323	UBX domain protein 1	UBXN1	51035
P13674	0.53662732622346	12.598158762987266	4.182785367812878	7.250505500299713e-4	0.00805481329887707	-0.7739450102513379	P13674	prolyl 4-hydroxylase subunit alpha 1	P4HA1	5033
Q5VUM1	0.8828704145808874	11.637649434547953	4.182298462261791	7.257835700191221e-4	0.00805481329887707	-0.7749519336829884	Q5VUM1	succinate dehydrogenase complex assembly factor 4	SDHAF4	135154
Q6NYC1	-0.4979130344237799	9.0085626915903	-4.174030326272133	7.383465199506786e-4	0.0081719711297802	-0.7920517644460334	Q6NYC1	jumonji domain containing 6, arginine demethylase and lysine hydroxylase	JMJD6	23210
Q9UHQ4	0.47965399208110604	13.574249239662231	4.170297239168349	7.440908762305063e-4	0.008193244949795717	-0.7997731679067721	Q9UHQ4	B cell receptor associated protein 29	BCAP29	55973
Q16890	1.0469228272363011	10.743535575637594	4.17016717438226	7.442918319235e-4	0.008193244949795717	-0.8000421985831387	Q16890	TPD52 like 1	TPD52L1	7164
Q8IWX7	0.5481608531335418	16.60884828392519	4.161589582382869	7.576669687540957e-4	0.008317998824084722	-0.8177856648299189	Q8IWX7	unc-45 myosin chaperone B	UNC45B	146862
Q7Z434	0.4846845992407527	11.330698285361256	4.158186632200915	7.630406064214807e-4	0.008354474166544869	-0.8248256338123046	Q7Z434	mitochondrial antiviral signaling protein	MAVS	57506
A0A075B6H9	-0.9216277515605729	9.603469167827297	-4.147863284654852	7.795802318807802e-4	0.008512681727749109	-0.8461847199078152	A0A075B6H9	NA	NA	NA
O00330	0.7096036502427943	17.0377196267172	4.14475463272449	7.846317247361405e-4	0.0085449331947869	-0.8526172118167343	O00330	pyruvate dehydrogenase complex component X	PDHX	8050
P60602	0.7118712271489329	11.285950321623616	4.141541308380402	7.898882308686963e-4	0.008579239371541866	-0.8592666121386694	P60602	reactive oxygen species modulator 1	ROMO1	140823
Q8NI60	0.6053445225911336	16.39112716934575	4.135461089484414	7.999325333184011e-4	0.008631680457736546	-0.8718494089025226	Q8NI60	coenzyme Q8A	COQ8A	56997
Q14554	-0.6071445926572441	11.53620669071115	-4.135344530250806	8.00126345945842e-4	0.008631680457736546	-0.8720906350870816	Q14554	protein disulfide isomerase family A member 5	PDIA5	10954
O76024	0.6203937716180352	13.342628828860754	4.134774902138319	8.010741991221249e-4	0.008631680457736546	-0.8732695198436522	O76024	wolframin ER transmembrane glycoprotein	WFS1	7466
P49593	-0.5202708829240876	11.475650123983044	-4.128182266091789	8.121275081961377e-4	0.008714450191559375	-0.886914141706284	P49593	protein phosphatase, Mg2+/Mn2+ dependent 1F	PPM1F	9647
Q9BS26	-0.475783900389521	14.027222819923859	-4.127645121730497	8.130348816087804e-4	0.008714450191559375	-0.8880259132687796	Q9BS26	endoplasmic reticulum protein 44	ERP44	23071
P46940	-0.5772409949427093	15.570233344689916	-4.111495865237372	8.40800740400391e-4	0.00898840266575011	-0.9214552118469586	P46940	IQ motif containing GTPase activating protein 1	IQGAP1	8826
P01602	-1.02004127225287	11.142907337070596	-4.089788531652194	8.7964463115584e-4	0.009379038174601404	-0.9664009977696306	P01602	NA	NA	NA
Q6IBS0	0.5276228211442504	13.789849935956662	4.087958432735082	8.830015119740414e-4	0.009390248455013761	-0.9701908311281295	Q6IBS0	twinfilin actin binding protein 2	TWF2	11344
Q9H0B6	0.8401647660790577	11.028494366472437	4.084020460715061	8.902688869788092e-4	0.009442878064230964	-0.9783459998797017	Q9H0B6	kinesin light chain 2	KLC2	64837
Q9ULC3	-0.7991853520323229	10.977404862204033	-4.081293189423368	8.953374673562532e-4	0.009468444836567448	-0.9839941404699601	Q9ULC3	RAB23, member RAS oncogene family	RAB23	51715
Q6YN16	0.5765006529033769	17.26278521895295	4.0802260495703	8.973286783488916e-4	0.009468444836567448	-0.9862042202560435	Q6YN16	hydroxysteroid dehydrogenase like 2	HSDL2	84263
A0A0B4J1V6	-0.5447752131682737	9.417100344031192	-4.077153501258533	9.030869480930309e-4	0.009504581756028203	-0.9925677126215167	A0A0B4J1V6	NA	NA	NA
Q6PGP7	-0.7840372758462291	15.608848231846174	-4.069385955744753	9.17811697409341e-4	0.009634657328732593	-1.0086558864560784	Q6PGP7	tetratricopeptide repeat domain 37	TTC37	9652
O76041	0.6523999739850694	18.757319685111217	4.064431755262375	9.273300950558322e-4	0.0097095513551732765	-1.0189177520930635	O76041	nebulette	NEBL	10529
P02750	-0.7934159983726907	13.546206215395665	-4.0617936883452685	9.324393021696007e-4	0.00973801353265842	-1.0243823200864357	P02750	leucine rich alpha-2-glycoprotein 1	LRG1	116844
P10916	2.6712948849545946	20.626186985210854	4.057190918708539	9.414219833399394e-4	0.009806679637195838	-1.0339169833766757	P10916	myosin light chain 2	MYL2	4633
P21926	-0.8954398309388303	12.572120904003821	-4.054360843025054	9.469885790170246e-4	0.00983950123044985	-1.039779719744673	P21926	CD9 molecule	CD9	928
Q14624	-0.7155388080835063	15.832176921042869	-4.05267134382306	9.503276083708925e-4	0.00984906959006271	-1.0432797352882783	Q14624	inter-alpha-trypsin inhibitor heavy chain 4	ITIH4	3700
Q8TCD5	-1.0299155491954828	12.997439550164597	-4.046277691175065	9.630719795306351e-4	0.009955817697026083	-1.0565255269820186	Q8TCD5	5', 3'-nucleotidase, cytosolic	NT5C	30833
P08758	-0.5134776233639151	17.54316651232117	-4.040303017707338	9.751376366801309e-4	0.010055026820754868	-1.0689040306833038	P08758	annexin A5	ANXA5	308
Q86U44	0.5763567369455274	9.857692553896067	4.0346299924742794	9.86735794214475e-4	0.010148926489483729	-1.0806581851257793	Q86U44	methyltransferase 3, N6-adenosine-methyltransferase complex catalytic subunit	METTL3	56339
Q02127	0.6009676313015344	12.26734355267918	4.031959327364065	9.922440668051623e-4	0.010179874267247924	-1.0861918370980863	Q02127	dihydroorotate dehydrogenase (quinone)	DHODH	1723
O43920	0.741874461394664	16.055037252045167	4.029103831045188	9.981680010538142e-4	0.010214920272090916	-1.0921085998680944	O43920	NADH:ubiquinone oxidoreductase subunit S5	NDUFS5	4725
Q9HB90	0.7819658657581972	9.907462806141995	4.02423270229514	0.0010083562728702923	0.010293321051129576	-1.1022021974056688	Q9HB90	Ras related GTP binding C	RRAGC	64121
O94788	-1.5993276619300278	11.587141491628516	-4.004898443265775	0.0010498440419042835	0.010670582311664352	-1.1422689615258266	O94788	aldehyde dehydrogenase 1 family member A2	ALDH1A2	8854
P36382	-0.6025445076856553	8.769026516462684	-4.004574685861538	0.0010505532793953854	0.010670582311664352	-1.1429399376179115	P36382	gap junction protein alpha 5	GJA5	2702
Q68CZ2	-0.5144459493340854	12.390804963509286	-3.9992897620162218	0.001062199460592881	0.010755697799827227	-1.1538929647964498	Q68CZ2	tensin 3	TNS3	64759
P01877	-1.4415349489455007	11.159601585682717	-3.998381247926063	0.0010642146362215498	0.010755697799827227	-1.1557759020757619	P01877	NA	NA	NA
Q9UDY4	0.6000352517178786	12.917284266877566	3.994956530483395	0.0010718458373911157	0.010806010137856472	-1.162873883645	Q9UDY4	DnaJ heat shock protein family (Hsp40) member B4	DNAJB4	11080
Q16619	0.6262564483066804	10.15009891177446	3.986172416627971	0.0010916732972512232	0.010975302778999836	-1.1810802829958629	Q16619	cardiotrophin 1	CTF1	1489
O94885	-0.6168436952828955	10.11521490170271	-3.984632939397231	0.0010951862153092582	0.010975302778999836	-1.1842711760114213	O94885	SAM and SH3 domain containing 1	SASH1	23328
Q12849	0.742980591931417	12.784793873227397	3.9839615268823145	0.0010967218833913414	0.010975302778999836	-1.1856628292947748	Q12849	G-rich RNA sequence binding factor 1	GRSF1	2926
O95479	-0.6506258713420028	11.434943161019552	-3.9737722806786935	0.0011202960400315699	0.011183739634923	-1.2067829323360888	O95479	hexose-6-phosphate dehydrogenase/glucose 1-dehydrogenase	H6PD	9563
P14406	0.8772342647683473	11.866693082517138	3.9666438072645995	0.0011370927319568434	0.011323664296479762	-1.2215593368284994	P14406	cytochrome c oxidase subunit 7A2	COX7A2	1347
Q9Y450	0.5078623345619029	11.579146588048904	3.9616843605886944	0.0011489285615750953	0.011413624466574056	-1.2318399010615932	Q9Y450	HBS1 like translational GTPase	HBS1L	10767
A6NMZ7	-0.9164853293890367	14.982755895382866	-3.96044427889613	0.0011519074579921442	0.011415374881756698	-1.2344105307967403	A6NMZ7	collagen type VI alpha 6 chain	COL6A6	131873
Q9BSH4	0.5823237170241207	14.464054654426045	3.944603161109165	0.0011906546266866108	0.011770719161394577	-1.2672494191436598	Q9BSH4	translational activator of cytochrome c oxidase I	TACO1	51204
O75094	-1.2737873288062982	9.394703105067338	-3.9415110548256465	0.0011983701755819709	0.01181830926185319	-1.2736595969108189	O75094	slit guidance ligand 3	SLIT3	6586
P49327	-2.1066291404995354	13.834531561179798	-3.935722326163344	0.0012129505228343034	0.011933206472232168	-1.2856602235292929	P49327	fatty acid synthase	FASN	2194
Q99985	0.9373860922049957	9.168253370803727	3.9341849176201187	0.001216852899620189	0.011942751470248264	-1.2888474567101005	Q99985	semaphorin 3C	SEMA3C	10512
Q71RG4	0.7729003574296485	9.276616167888161	3.932044624806163	0.0012223066951230503	0.011967440310663904	-1.2932845595114797	Q71RG4	transmembrane and ubiquitin like domain containing 2	TMUB2	79089
P14207	-0.9328018977108492	10.23642192631412	-3.928666352259424	0.0012309653444543508	0.012023313784082904	-1.3002881931442785	P14207	folate receptor beta	FOLR2	2350
Q8N983	0.6846428279106505	12.00135748398793	3.9203044342400726	0.0012526646967260014	0.012205988779342114	-1.3176237997444513	Q8N983	mitochondrial ribosomal protein L43	MRPL43	84545
P21796	0.5746122919949386	18.92028967827177	3.9189491277651585	0.0012562179516257058	0.01221139789253341	-1.3204335885581298	P21796	voltage dependent anion channel 1	VDAC1	7416
P04271	-1.080110985953949	9.953173578368881	-3.916728711597648	0.0012620613061940153	0.012222668880270784	-1.325036911616479	P04271	S100 calcium binding protein B	S100B	6285
O75828	-0.5762956533989385	12.12561224836679	-3.916229349094753	0.001263379228724282	0.012222668880270784	-1.3260721816377785	O75828	carbonyl reductase 3	CBR3	874
Q9BY11	1.0060173396260979	10.87096851822179	3.9087705333140166	0.0012832308272804891	0.012385306065197707	-1.3415357265206875	Q9BY11	protein kinase C and casein kinase substrate in neurons 1	PACSIN1	29993
Q9GZT8	-0.7251101828951185	10.869066060528981	-3.9036076787100105	0.0012971559009439856	0.012490108710507927	-1.3522393443176508	Q9GZT8	NGG1 interacting factor 3 like 1	NIF3L1	60491
P60709	-0.7508510418077172	12.70152873640051	-3.9023077585000285	0.001300685976789824	0.012494561281756964	-1.3549343378804126	P60709	actin beta	ACTB	60
Q8TDB4	-1.159067731254959	9.314232124778169	-3.897974840231904	0.001312522675122068	0.012578599660640432	-1.3639173405620406	Q8TDB4	mitochondria localized glutamic acid rich protein	MGARP	84709
P12882	1.3209540773478619	11.460895164134078	3.8885712506611867	0.0013385868663380184	0.012790792215550306	-1.3834128087789308	P12882	myosin heavy chain 1	MYH1	4619
O00499	0.6717955535884528	10.809895426199226	3.8877296656343376	0.0013409448259366513	0.012790792215550306	-1.3851575720055873	O00499	bridging integrator 1	BIN1	274
O00461	0.781813689851667	12.120497952483392	3.8811318751715143	0.0013595763900156725	0.012916763657011457	-1.3988359721140453	O00461	golgi integral membrane protein 4	GOLIM4	27333
P08575	-0.9861677391892485	10.251495591216965	-3.880017721246315	0.0013627483405977208	0.012916763657011457	-1.401145801343894	P08575	protein tyrosine phosphatase receptor type C	PTPRC	5788
Q96HS1	0.46933370982021394	11.664109885598878	3.879696158859752	0.0013636652031708634	0.012916763657011457	-1.4018124537820444	Q96HS1	PGAM family member 5, mitochondrial serine/threonine protein phosphatase	PGAM5	192111
O95980	-0.8482352418806194	10.691525634177163	-3.8770391271720177	0.001371264985258365	0.012958613190156197	-1.4073209108457938	O95980	reversion inducing cysteine rich protein with kazal motifs	RECK	8434
Q96C19	0.6028019726105658	10.954789777865551	3.8746878443056505	0.0013780258778116226	0.012992359722978563	-1.412195480824578	Q96C19	EF-hand domain family member D2	EFHD2	79180
P00813	-0.8182122838664103	11.973030089400151	-3.868778652909775	0.001395166024977562	0.013123582493611109	-1.424446044119172	P00813	adenosine deaminase	ADA	100
Q8N474	-2.3295125890068675	12.07599346725905	-3.8649134347479435	0.0014064936125854598	0.013179538183630567	-1.4324590850351617	Q8N474	secreted frizzled related protein 1	SFRP1	6422
Q92523	0.6789275541926951	15.243764039416792	3.864542238645223	0.001407586327002037	0.013179538183630567	-1.4332286132064134	Q92523	carnitine palmitoyltransferase 1B	CPT1B	1375
Q15149	0.5053059290033772	18.611178231164686	3.8588078095227005	0.0014245763318105611	0.013308026145560587	-1.4451165853382415	Q15149	plectin	PLEC	5339
Q99459	-0.5826943015818689	12.135450889317312	-3.8558010865360917	0.0014335671589735734	0.013358595496503029	-1.4513497062949883	Q99459	cell division cycle 5 like	CDC5L	988
O14775	-0.7549146887558464	10.114289762686731	-3.854445321716683	0.0014376399176334613	0.013358595496503029	-1.45416027076896	O14775	G protein subunit beta 5	GNB5	10681
Q96K76	-0.5271322983598914	12.30880275024617	-3.8532251645693045	0.001441315280237978	0.013358595496503029	-1.4566897035838586	Q96K76	ubiquitin specific peptidase 47	USP47	55031
P15151	-0.4797460615582718	11.030913655090172	-3.852443220508756	0.0014436756349657373	0.013358595496503029	-1.4583106983882912	P15151	PVR cell adhesion molecule	PVR	5817
P08727	1.298053208611698	10.309388683836683	3.851546065902889	0.0014463885622287838	0.013358595496503029	-1.4601705230150763	P08727	keratin 19	KRT19	3880
Q14896	0.45563066275878583	21.395601412323227	3.8490771214932846	0.0014538810269118954	0.013366345752520378	-1.4652886784174664	Q14896	myosin binding protein C3	MYBPC3	4607
Q8NBN7	0.5769993208707138	14.837771119174091	3.848644085241995	0.0014551991823938462	0.013366345752520378	-1.4661863638128736	Q8NBN7	retinol dehydrogenase 13	RDH13	112724
Q13033	-0.6673277380621645	11.981083420482959	-3.8480292503712294	0.0014570727999310207	0.013366345752520378	-1.4674609158284788	Q13033	striatin 3	STRN3	29966
O75781	-0.7247433484848074	12.3891595291693	-3.8431199412445505	0.0014721206835344202	0.013474039424799312	-1.4776378015763454	O75781	paralemmin	PALM	5064
Q96PE7	0.5559799262198535	13.545805383958285	3.8365593160299674	0.0014924749823112223	0.013629709872093294	-1.491237509516667	Q96PE7	methylmalonyl-CoA epimerase	MCEE	84693
Q10588	-1.007852172623906	11.532045883180485	-3.835206981457939	0.0014967057241152763	0.013637768264701387	-1.494040753948381	Q10588	bone marrow stromal cell antigen 1	BST1	683
A0M8Q6	-0.49732226083287046	9.847646754523145	-3.8247832030136286	0.0015297244458853995	0.013879722772887767	-1.5156475144995927	A0M8Q6	NA	NA	NA
Q06278	-0.7401886360517995	9.01508419771262	-3.824673752117142	0.001530075012282496	0.013879722772887767	-1.5158743819196072	Q06278	aldehyde oxidase 1	AOX1	316
P16949	1.002573413126564	13.06146831031087	3.8199957938779767	0.0015451342078837073	0.01398518139713409	-1.5255706242990108	P16949	stathmin 1	STMN1	3925
Q9HAV7	0.5569673364733703	14.644324873833627	3.8183499946818205	0.0015504677663218122	0.01400233971669344	-1.5289818954778065	Q9HAV7	GrpE like 1, mitochondrial	GRPEL1	80273
O43896	-0.5755566816578384	11.370530862520082	-3.816487208615062	0.0015565268948472437	0.01402596027148855	-1.5328428789691326	O43896	kinesin family member 1C	KIF1C	10749
P30041	-0.7609775607633509	17.52401378138932	-3.8091814620398616	0.0015805215647365124	0.014207914348909481	-1.5479850259454224	P30041	peroxiredoxin 6	PRDX6	9588
P55083	-1.240587749655548	12.788151567356474	-3.8082233579258404	0.0015836958297090363	0.014207914348909481	-1.549970774270232	P55083	microfibril associated protein 4	MFAP4	4239
P07358	-0.7508959398938124	13.2206505456355	-3.806641910516265	0.0015889493247511993	0.014223715603761835	-1.5532484247012421	P07358	complement C8 beta chain	C8B	732
P0C0L4	-0.5467348382377573	9.644910666303472	-3.8047417328164674	0.00159528484442147	0.01424911221782598	-1.5571866181953382	P0C0L4	complement C4A (Rodgers blood group)	C4A	720
P10606	0.6646057199700799	19.934288018550596	3.799479913610596	0.00161296172070906	0.014348778223384127	-1.5680916778375806	P10606	cytochrome c oxidase subunit 5B	COX5B	1329
Q9NZ01	-0.5934464990783361	12.356221815018449	-3.798338427284049	0.0016168224585689686	0.014348778223384127	-1.570457341396322	Q9NZ01	trans-2,3-enoyl-CoA reductase	TECR	9524
O00622	0.9331911348798911	10.444265601478437	3.798282505828336	0.0016170118351419873	0.014348778223384127	-1.570573234835333	O00622	cellular communication network factor 1	CCN1	3491
Q13951	0.5881637568937119	10.463689958732097	3.796573160026823	0.0016228112776843085	0.014368935508713453	-1.5741157156478671	Q13951	core-binding factor subunit beta	CBFB	865
P01860	-1.0539516500395898	16.759494158757462	-3.790154803030554	0.0016447749397934793	0.014531818502774057	-1.5874168345995283	P01860	NA	NA	NA
P07947	-0.8143401629914777	10.269516092707697	-3.787649981549417	0.001653427415630477	0.014576644726976045	-1.5926075356077414	P07947	YES proto-oncogene 1, Src family tyrosine kinase	YES1	7525
O00629	1.006580537046462	12.705508592773347	3.7858893474908113	0.0016595366297105004	0.014598904304127145	-1.5962560064891633	O00629	karyopherin subunit alpha 4	KPNA4	3840
Q86UT6	0.6495959316489728	11.828676607384743	3.782358399230165	0.0016718572041687263	0.014675591363317288	-1.6035728485022593	Q86UT6	NLR family member X1	NLRX1	79671
O15067	-0.5503413331837059	12.369894599603551	-3.7775349104078186	0.001688836764243042	0.01479224038376259	-1.6135677428623634	O15067	phosphoribosylformylglycinamidine synthase	PFAS	5198
Q9Y316	0.7736936454003924	11.772359382166883	3.776526188684198	0.0016924095307717572	0.01479224038376259	-1.6156578919581488	Q9Y316	mediator of cell motility 1	MEMO1	51072
P21281	-0.4595924399602289	12.80767481300611	-3.7752280066916644	0.0016970187241508226	0.014800765018129124	-1.6183477974294087	P21281	ATPase H+ transporting V1 subunit B2	ATP6V1B2	526
Q6SZW1	-0.6193061731680878	9.114678125905009	-3.773804861654524	0.0017020861133410612	0.014813240896662697	-1.621296597240618	Q6SZW1	sterile alpha and TIR motif containing 1	SARM1	23098
Q14166	-2.546413693816188	12.270749001210401	-3.76524529995367	0.0017328869016489882	0.01504914360429921	-1.6390314491053388	Q14166	tubulin tyrosine ligase like 12	TTLL12	23170
P17568	0.5722196460913871	16.567107949961443	3.7626881809066255	0.001742196782839262	0.0150872123110339	-1.6443293503419962	P17568	NADH:ubiquinone oxidoreductase subunit B7	NDUFB7	4713
Q8WWX9	-0.7056441171155061	10.281423193882905	-3.762008756221718	0.0017446788604215484	0.0150872123110339	-1.6457369763787364	Q8WWX9	selenoprotein M	SELENOM	140606
Q93050	-0.7514389117619373	12.313298223566298	-3.7586645437716286	0.0017569478914534317	0.01516112025824116	-1.652665346108666	Q93050	ATPase H+ transporting V0 subunit a1	ATP6V0A1	535
Q9NVI7	0.5817061668943282	13.0589237022274	3.756774001389538	0.0017639221485593697	0.015189122433577828	-1.6565819714589214	Q9NVI7	ATPase family AAA domain containing 3A	ATAD3A	55210
Q7RTP6	0.4827796192082854	11.71371212947415	3.749860682199026	0.0017896634583709464	0.015378268493554566	-1.670903591741573	Q7RTP6	microtubule associated monooxygenase, calponin and LIM domain containing 3	MICAL3	57553
P50238	-0.8651921781333183	15.535609126131789	-3.747454627074697	0.0017987105887991856	0.015423469954061228	-1.6758877210759797	P50238	cysteine rich protein 1	CRIP1	1396
O60664	0.37920865957789296	14.381804945695702	3.742215044517448	0.0018185716364776954	0.015561013183558096	-1.6867410235684837	O60664	perilipin 3	PLIN3	10226
P02768	-0.5546658922893073	24.513854580288115	-3.739387195740561	0.001829382274680594	0.015620700219652117	-1.6925983766237982	P02768	albumin	ALB	213
P19429	0.5246926142818822	21.842583132996936	3.7345601199949443	0.00184798526513024	0.015746535533212275	-1.702596300173	P19429	troponin I3, cardiac type	TNNI3	7137
O43678	0.85403418934483	16.86544994577536	3.7290307835668752	0.0018695284624584577	0.015894907361652864	-1.714048041787886	O43678	NADH:ubiquinone oxidoreductase subunit A2	NDUFA2	4695
O75600	0.6582508938333156	10.974750507537859	3.7280940810013363	0.0018732029299271726	0.015894907361652864	-1.7159879575102597	O75600	glycine C-acetyltransferase	GCAT	23464
Q16821	0.587583019556515	12.374588366425469	3.7259186320379056	0.0018817647385100645	0.01591968050766287	-1.720493234951002	Q16821	protein phosphatase 1 regulatory subunit 3A	PPP1R3A	5506
P01718	-0.5891153433421987	10.11589793364041	-3.7253676101295157	0.0018839396034111226	0.01591968050766287	-1.7216343619876646	P01718	NA	NA	NA
Q14197	0.6071105697886026	11.570405996557257	3.724025369043819	0.0018892479598214234	0.015931484348556228	-1.7244140137914767	Q14197	mitochondrial ribosomal protein L58	MRPL58	3396
Q9Y259	1.0540956342085384	10.021213252513379	3.721125914531244	0.001900766210871773	0.015995497472894075	-1.7304183398711537	Q9Y259	choline kinase beta	CHKB	1120
P02671	-1.00509041998923	18.56307369664758	-3.7104644033681926	0.001943729719841973	0.016299834778184395	-1.7524947044497985	P02671	fibrinogen alpha chain	FGA	2243
P42330	-0.629743010847692	12.309793500683977	-3.7099017321717054	0.0019460240698221892	0.016299834778184395	-1.7536597157904001	P42330	aldo-keto reductase family 1 member C3	AKR1C3	8644
P55268	0.41500873873195765	15.74759803950072	3.7091883702422805	0.0019489367878654067	0.016299834778184395	-1.755136719284927	P55268	laminin subunit beta 2	LAMB2	3913
Q8IXJ6	-0.7020845780198339	11.000862851422715	-3.6960082652040303	0.0020035470295046926	0.016701127169717264	-1.7824231756927684	Q8IXJ6	sirtuin 2	SIRT2	22933
O15031	-0.5489429576041225	12.590138187971865	-3.695634148055511	0.0020051193680313633	0.016701127169717264	-1.7831976241346696	O15031	plexin B2	PLXNB2	23654
Q13424	0.45034860310460445	15.320993667285991	3.69185330439389	0.0020210791803247927	0.016799705105026288	-1.7910239856848076	Q13424	syntrophin alpha 1	SNTA1	6640
Q9GZY8	0.41383070031280766	12.809834659184451	3.6899429948166316	0.0020291914732978034	0.0168156098008944	-1.7949781614173164	Q9GZY8	mitochondrial fission factor	MFF	56947
Q6P1L8	0.7005706546269046	11.669325939085137	3.689459536488719	0.002031249698512164	0.0168156098008944	-1.7959788597898605	Q6P1L8	mitochondrial ribosomal protein L14	MRPL14	64928
Q63HR2	-0.43226734109251375	12.630191466464451	-3.686634713374367	0.0020433177726835523	0.016881203424219286	-1.801825739508753	Q63HR2	tensin 2	TNS2	23371
Q5HYK3	0.503834644821147	14.05303087486688	3.6820127107213705	0.002063219088957932	0.016951849520205467	-1.8113918950061283	Q5HYK3	coenzyme Q5, methyltransferase	COQ5	84274
Q5QJ74	-0.48796765767706596	11.380636691649999	-3.6818367807588013	0.0020639804359877537	0.016951849520205467	-1.8117560030844482	Q5QJ74	tubulin folding cofactor E like	TBCEL	219899
P53384	0.4415275683886346	12.632037784286773	3.6817502828086237	0.002064354864233222	0.016951849520205467	-1.8119350205469411	P53384	NUBP iron-sulfur cluster assembly factor 1, cytosolic	NUBP1	4682
O94760	1.0076654666140072	13.322015595071822	3.67840702364014	0.002078879365998656	0.017036771947107697	-1.8188540868063452	O94760	dimethylarginine dimethylaminohydrolase 1	DDAH1	23576
P02747	-1.3694206895131131	10.977871829947222	-3.673427716692408	0.0021007018743513517	0.017181041635006136	-1.8291583392387656	P02747	complement C1q C chain	C1QC	714
P55001	-1.4165742445212164	11.644650792387438	-3.667456654987723	0.0021271742005092432	0.017331826432670634	-1.8415138003235842	P55001	microfibril associated protein 2	MFAP2	4237
P01303	-1.7850069593309161	11.74712373720868	-3.667350305625509	0.0021276487150344503	0.017331826432670634	-1.841733849419577	P01303	neuropeptide Y	NPY	4852
P68366	0.6532362799377562	14.129213025905953	3.6656738580660515	0.002135142813253782	0.017358157042679945	-1.8452025589407048	P68366	tubulin alpha 4a	TUBA4A	7277
P14923	1.0343218636476355	15.865434639041474	3.6637700704507843	0.002143685288737331	0.01739288880682699	-1.84914153049961	P14923	junction plakoglobin	JUP	3728
Q9HCU0	-0.6737322256262868	10.534640163347644	-3.6580546377061167	0.0021695374938145665	0.017567646545341414	-1.8609660658279186	Q9HCU0	CD248 molecule	CD248	57124
P02655	-1.0369343604662404	12.606417245479754	-3.6566929977259157	0.002175742486964127	0.017582934820247795	-1.8637829539107793	P02655	apolipoprotein C2	APOC2	344
O94925	-0.7802286404456726	13.187524286956878	-3.6546535749005615	0.0021850694459712248	0.017591957626121483	-1.8680018720133758	O94925	glutaminase	GLS	2744
Q12765	-0.726800070324872	12.664933170289817	-3.654048116027116	0.002187846122412228	0.017591957626121483	-1.869254343718513	Q12765	secernin 1	SCRN1	9805
P15848	0.8171886877803267	11.042322958001593	3.653618943918552	0.0021898164783804544	0.017591957626121483	-1.8701421344797318	P15848	arylsulfatase B	ARSB	411
Q9UBP9	-0.9157736431234245	9.904732073518076	-3.649482349169572	0.002208899316779276	0.017709959083472167	-1.8786987827990353	Q9UBP9	GULP PTB domain containing engulfment adaptor 1	GULP1	51454
A0A0C4DH34	-0.7287598066615555	9.569462323500645	-3.647828782850471	0.002216574080662143	0.017709959083472167	-1.8821190398318572	A0A0C4DH34	NA	NA	NA
Q16555	-0.5202863835509319	17.918196757803088	-3.6476190341606216	0.00221754950468225	0.017709959083472167	-1.8825528789705892	Q16555	dihydropyrimidinase like 2	DPYSL2	1808
Q9BVC6	-0.8522847705454577	12.327567348704395	-3.6351266440339844	0.0022764274694706877	0.018144597031612742	-1.9083886690346592	Q9BVC6	transmembrane protein 109	TMEM109	79073
Q8N3J6	-0.8034937612817217	9.064621766823004	-3.633444726331052	0.0022844733180782733	0.01817316371979064	-1.9118665946826052	Q8N3J6	cell adhesion molecule 2	CADM2	253559
P07942	0.7323781912230611	14.773231741422387	3.6314582539298397	0.002294012794643814	0.018181552646692987	-1.9159741368830758	P07942	laminin subunit beta 1	LAMB1	3912
Q07954	-0.4872354482016519	15.004372229350682	-3.630516058635154	0.002298551371886978	0.018181552646692987	-1.9179223099373957	Q07954	LDL receptor related protein 1	LRP1	4035
O75146	-0.9724928944559572	11.996625111085496	-3.630439693164526	0.0022989196201931962	0.018181552646692987	-1.918080208846595	O75146	huntingtin interacting protein 1 related	HIP1R	9026
P49590	0.49937006569853004	13.535154610063156	3.6209586458220633	0.002345101331594666	0.01851084830152146	-1.9376819904767704	P49590	histidyl-tRNA synthetase 2, mitochondrial	HARS2	23438
Q13885	-0.7313662287511065	11.002294622326565	-3.618833508511963	0.0023555796450621166	0.018557593606069636	-1.9420751133682916	Q13885	tubulin beta 2A class IIa	TUBB2A	7280
Q15599	0.5380691537334634	13.434381362088793	3.616784039893718	0.0023657292904696674	0.018601574131434276	-1.9463116236536369	Q15599	SLC9A3 regulator 2	SLC9A3R2	9351
Q3ZCQ8	0.45410069998834146	12.813338628368024	3.6141581528925477	0.0023787976023051135	0.018668290239284638	-1.951739390026706	Q3ZCQ8	translocase of inner mitochondrial membrane 50	TIMM50	92609
O75027	0.5981400631173859	12.392417062114802	3.612459795917677	0.002387288339844423	0.018698895015742952	-1.9552497664383326	O75027	ATP binding cassette subfamily B member 7	ABCB7	22
Q00587	-0.41285161888327515	10.416599559718152	-3.6114369274086418	0.0023924166918910463	0.018701515652821635	-1.9573638959451696	Q00587	CDC42 effector protein 1	CDC42EP1	11135
Q8NI22	-0.6578893669948371	9.114272102003856	-3.609488319236506	0.002402216975225823	0.018701515652821635	-1.9613912711915225	Q8NI22	multiple coagulation factor deficiency 2, ER cargo receptor complex subunit	MCFD2	90411
Q9BY44	0.39487009892032354	12.303016590223592	3.60910893522134	0.002404129711388999	0.018701515652821635	-1.962175360316988	Q9BY44	eukaryotic translation initiation factor 2A	EIF2A	83939
Q9UGJ0	-1.0866181682797276	11.67868849075998	-3.6087403930855144	0.002405989246766152	0.018701515652821635	-1.9629370357498725	Q9UGJ0	protein kinase AMP-activated non-catalytic subunit gamma 2	PRKAG2	51422
P62701	-0.44146154909396707	11.987458169428784	-3.6051717104496612	0.0024240702533312192	0.018806167889177248	-1.9703121993647725	P62701	ribosomal protein S4 X-linked	RPS4X	6191
P63302	0.699648466679033	11.16994437383441	3.6005109335549794	0.0024478895066201846	0.01894361836194137	-1.9799434294218567	P63302	selenoprotein W	SELENOW	6415
O75521	0.5737715536697934	16.677512563660958	3.5998882765774853	0.002451089338753524	0.01894361836194137	-1.9812300371269043	O75521	enoyl-CoA delta isomerase 2	ECI2	10455
O43504	0.44530282610793215	11.173750053953029	3.5966393317561023	0.0024678537191296975	0.019037060981089503	-1.9879430929134436	O43504	late endosomal/lysosomal adaptor, MAPK and MTOR activator 5	LAMTOR5	10542
Q96HY7	0.619810362362319	13.187092664373571	3.5893482778111356	0.0025058942168622697	0.019280113870116432	-2.0030062074638337	Q96HY7	dehydrogenase E1 and transketolase domain containing 1	DHTKD1	55526
P04075	-0.5568205256193366	19.370522549855753	-3.5884264002391952	0.002510745654882784	0.019280113870116432	-2.0049105956625928	P04075	aldolase, fructose-bisphosphate A	ALDOA	226
O15127	-0.4593776730889587	10.35831879696602	-3.587891938159184	0.002513562598829321	0.019280113870116432	-2.0060146528303866	O15127	secretory carrier membrane protein 2	SCAMP2	10066
Q15843	0.5200156966059772	13.27193348807962	3.5851414562793087	0.002528109436935376	0.01934874196250152	-2.011696195800818	Q15843	NEDD8 ubiquitin like modifier	NEDD8	4738
P12277	0.4886594339855179	19.093556738300435	3.5843143832341164	0.00253250014367753	0.01934874196250152	-2.013404568403951	P12277	creatine kinase B	CKB	1152
P52815	0.5296339301040689	14.33821763247616	3.583513110700446	0.002536761160809185	0.01934874196250152	-2.015059615651918	P52815	mitochondrial ribosomal protein L12	MRPL12	6182
O14576	0.5337017390921499	11.528088693016377	3.5808011002584026	0.002551236434173208	0.019422777563341077	-2.0206610966598904	O14576	dynein cytoplasmic 1 intermediate chain 1	DYNC1I1	1780
Q86V88	0.37330556719577324	10.809565274874338	3.5794167151208525	0.002558657384882751	0.019442931956394488	-2.0235203101965205	Q86V88	magnesium dependent phosphatase 1	MDP1	145553
P00742	-0.669544714036606	10.502019262325522	-3.57510937808547	0.0025818851578141987	0.01958290176494829	-2.03241575898804	P00742	coagulation factor X	F10	2159
O14832	0.5673148251722591	11.550922935441918	3.5740719884138494	0.0025875108461059196	0.019589092334924556	-2.0345580176978677	O14832	phytanoyl-CoA 2-hydroxylase	PHYH	5264
P05452	-0.9826314615306035	12.944684988955073	-3.5703362037959447	0.002607871526500902	0.019706606173354683	-2.0422721244841426	P05452	C-type lectin domain family 3 member B	CLEC3B	7123
P61328	-1.0951359619618088	10.399357892210237	-3.564890308567992	0.0026378400756421777	0.019896153014982574	-2.053516158414033	P61328	fibroblast growth factor 12	FGF12	2257
O43583	0.47647797494052213	12.353993887454221	3.5594234279361845	0.002668270571449926	0.02008847696398438	-2.064801920489841	O43583	density regulated re-initiation and release factor	DENR	8562
Q9HBL0	0.43312759656791755	16.66403905739881	3.555574120177131	0.0026899075021084742	0.020213866300615193	-2.072747407169646	Q9HBL0	tensin 1	TNS1	7145
Q9BU23	-0.5151042808059874	8.860654180439766	-3.554698939732049	0.002694851313831095	0.020213866300615193	-2.074553782827861	Q9BU23	lipase maturation factor 2	LMF2	91289
L0R6Q1	0.5236500240652653	11.665842679602717	3.5473350044211664	0.0027368109497393498	0.020490865805677154	-2.0897512779148437	L0R6Q1	NA	NA	NA
Q16799	-0.6305395689532745	9.465429139556436	-3.540902526342052	0.0027739972322927365	0.02071298593943664	-2.1030239384387297	Q16799	reticulon 1	RTN1	6252
P35542	-0.9877033840670588	12.828941958928125	-3.540447165953827	0.00277664874120609	0.02071298593943664	-2.1039634306081085	P35542	serum amyloid A4, constitutive	SAA4	6291
P04216	-0.901982204693029	10.260213657115408	-3.5333709622086658	0.0028181796507647672	0.02098436145807111	-2.1185613819298768	P04216	Thy-1 cell surface antigen	THY1	7070
Q9BR39	0.37741678337895657	14.04792657304383	3.5295426726731987	0.0028409064115090723	0.02108650433723635	-2.126457769796346	Q9BR39	junctophilin 2	JPH2	57158
Q9C0E8	0.5444101761319278	12.469376686985342	3.5293170331339963	0.0028422516280733503	0.02108650433723635	-2.1269231558564563	Q9C0E8	lunapark, ER junction formation factor	LNPK	80856
P08138	-0.9722938610085787	10.482275228946236	-3.521393125680875	0.002889898091344471	0.02136171192202547	-2.143264418341025	P08138	nerve growth factor receptor	NGFR	4804
Q92688	-0.4919107187738696	10.735766883102974	-3.5208370373620475	0.002893271658769078	0.02136171192202547	-2.1444110803911087	Q92688	acidic nuclear phosphoprotein 32 family member B	ANP32B	10541
O75884	-0.4779308582844859	10.719241583794084	-3.5202826139335484	0.002896639042021107	0.02136171192202547	-2.145554290438774	O75884	RB binding protein 9, serine hydrolase	RBBP9	10741
Q8TEC5	0.6612292703580955	11.050744386394786	3.519676356499717	0.0029003257286717614	0.02136171192202547	-2.1468043594479775	Q8TEC5	SH3 domain containing ring finger 2	SH3RF2	153769
P61927	0.6631231665078516	10.910574193761331	3.5147292979842293	0.0029305847578263043	0.02154561682062552	-2.157004064865494	P61927	ribosomal protein L37	RPL37	6167
P26640	-0.42176530304393545	13.554954923829769	-3.5113786863454863	0.002951257886882973	0.021658510582476306	-2.1639113900949623	P26640	valyl-tRNA synthetase 1	VARS1	7407
Q99766	0.6037030095245086	11.871745953895928	3.503260480525405	0.0030019527037228383	0.02196491090618549	-2.1806442021417967	Q99766	distal membrane arm assembly component 2 like	DMAC2L	27109
Q7Z3B1	-1.082090139232557	10.859591672473943	-3.5020200000338058	0.0030097751908630035	0.02196491090618549	-2.1832006400292086	Q7Z3B1	neuronal growth regulator 1	NEGR1	257194
P55789	0.4908697991237201	12.528958219917785	3.5015501711411527	0.0030127432484983447	0.02196491090618549	-2.184168858356469	P55789	growth factor, augmenter of liver regeneration	GFER	2671
P12821	0.37054907284889005	10.32074399370121	3.501259620566379	0.003014580210301421	0.02196491090618549	-2.184767614652351	P12821	angiotensin I converting enzyme	ACE	1636
O95219	-0.9124500572871455	10.62920019046489	-3.4974186797025295	0.0030389693171474215	0.022103075051324014	-2.1926823694192263	O95219	sorting nexin 4	SNX4	8723
Q9UGT4	-0.9277353471327441	11.050762320022448	-3.4892250132558984	0.003091657404245092	0.022446204291426488	-2.2095632106355643	Q9UGT4	sushi domain containing 2	SUSD2	56241
P50542	-0.4981283574710922	10.35733276941123	-3.4865666617161817	0.0031089466065987257	0.022531564997645213	-2.215039058460058	P50542	peroxisomal biogenesis factor 5	PEX5	5830
P33241	0.6223500756031353	9.397033932711095	3.483213848676387	0.0031308900268427024	0.0226427131153098	-2.221944717933524	P33241	lymphocyte specific protein 1	LSP1	4046
Q9UK22	-0.6955838624709436	8.822618845308748	-3.482453545498244	0.0031358874971361157	0.0226427131153098	-2.223510577912829	Q9UK22	F-box protein 2	FBXO2	26232
Q96EY1	0.5066658945192373	13.424483911970961	3.481246242210953	0.003143839454116967	0.0226427131153098	-2.225996962025347	Q96EY1	DnaJ heat shock protein family (Hsp40) member A3	DNAJA3	9093
P30084	0.4538404745984188	18.06350480036844	3.4808399681771016	0.003146519917325153	0.0226427131153098	-2.2268336416039736	P30084	enoyl-CoA hydratase, short chain 1	ECHS1	1892
Q8N5G0	0.43946488806876616	10.580719066285335	3.479615253283824	0.003154613988577518	0.022660922002603584	-2.229355746865255	Q8N5G0	small integral membrane protein 20	SMIM20	389203
P03951	-0.6578626478962857	10.526130383745768	-3.4783101310925426	0.003163262328464404	0.022683041309569576	-2.2320433236706556	P03951	coagulation factor XI	F11	2160
P00387	-0.6570664848530257	16.526689938809913	-3.472536862913426	0.003201803226728414	0.022912514569528357	-2.2439305159371594	P00387	cytochrome b5 reductase 3	CYB5R3	1727
Q01813	0.5594657155539515	16.32662910108382	3.471835901975473	0.0032065144376703077	0.022912514569528357	-2.245373638867166	Q01813	phosphofructokinase, platelet	PFKP	5214
Q9H223	-0.44648146689549506	15.957987364571915	-3.468990046812401	0.003225712758762711	0.02299165400368614	-2.2512322646630745	Q9H223	EH domain containing 4	EHD4	30844
Q9H2G2	0.42967495462272076	14.301399582163349	3.4685222537289766	0.0032288794721601942	0.02299165400368614	-2.2521952327010313	Q9H2G2	STE20 like kinase	SLK	9748
Q8NEY1	0.9081176822142414	9.380061882975538	3.465415323388581	0.00324999056945517	0.023101590906441375	-2.2585905572100353	Q8NEY1	neuron navigator 1	NAV1	89796
Q7Z7K6	-0.7935084895875697	9.168794627611408	-3.462843637108909	0.00326756883286272	0.023186076404616476	-2.2638836062648258	Q7Z7K6	centromere protein V	CENPV	201161
P48556	1.4954891957389567	12.435880501987294	3.456391646440156	0.0033120885004288177	0.02343820251753205	-2.277160985663609	P48556	proteasome 26S subunit, non-ATPase 8	PSMD8	5714
P07900	-0.38638875653870386	17.403258127540045	-3.456028877194986	0.0033146095384479404	0.02343820251753205	-2.277907428103463	P07900	heat shock protein 90 alpha family class A member 1	HSP90AA1	3320
P07203	-0.41849488611775776	14.314970816480772	-3.448182482769783	0.003369607972289615	0.023698281490057906	-2.2940499581869442	P07203	glutathione peroxidase 1	GPX1	2876
Q5SV97	0.6081666934043302	13.199736074549117	3.4478227017310794	0.003372151510183407	0.023698281490057906	-2.2947900317373797	Q5SV97	PPARGC1 and ESRR induced regulator, muscle 1	PERM1	84808
Q9Y3B8	0.4097802726408837	13.964259174182382	3.447770999383411	0.0033725171865874007	0.023698281490057906	-2.2948963832326044	Q9Y3B8	RNA exonuclease 2	REXO2	25996
Q96DB5	0.6888014602788459	13.48150357185711	3.447467689086924	0.003374663212431521	0.023698281490057906	-2.2955202870778617	Q96DB5	regulator of microtubule dynamics 1	RMDN1	51115
Q9Y6G9	0.47697701410643667	14.188963984282447	3.44396017004059	0.0033995792027384404	0.02383216194966208	-2.302734684979855	Q9Y6G9	dynein cytoplasmic 1 light intermediate chain 1	DYNC1LI1	51143
P23219	-0.6748546493320049	10.306005271933449	-3.438121230297899	0.00344146383420616	0.024060108710982738	-2.314742354551557	P23219	prostaglandin-endoperoxide synthase 1	PTGS1	5742
P61758	0.42958116987380635	13.298068618817108	3.4377824830785673	0.003443909496317932	0.024060108710982738	-2.315438901308921	P61758	VHL binding protein 1	VBP1	7411
Q15262	-0.6268487596229004	9.323494757436022	-3.4352475614976887	0.0034622659724529124	0.024146933742809438	-2.320651034918928	Q15262	protein tyrosine phosphatase receptor type K	PTPRK	5796
O60784	0.34296201554230166	13.287749552811363	3.4333582294878155	0.003476010811701821	0.024201353907797468	-2.3245354258261903	O60784	target of myb1 membrane trafficking protein	TOM1	10043
P61221	0.5420323521858936	13.113642144646382	3.4323869270327076	0.0034830981495456246	0.024209315295391345	-2.3265322761455396	P61221	ATP binding cassette subfamily E member 1	ABCE1	6059
Q9UBE0	0.9493388202667923	11.628232924485932	3.429152932692233	0.0035067996507327855	0.024332529774164627	-2.3331803430111577	Q9UBE0	SUMO1 activating enzyme subunit 1	SAE1	10055
Q9UIW2	0.6990595803646951	9.884211029147638	3.4240297099067614	0.0035446762322843403	0.02455351410560224	-2.3437103693603216	Q9UIW2	plexin A1	PLXNA1	5361
O95260	-0.4733054792466369	12.59791671480566	-3.4207167111258547	0.003569386217582677	0.024682699599684624	-2.3505186309289696	O95260	arginyltransferase 1	ATE1	11101
P48059	0.5485463333135066	13.26409710359086	3.4179272900933353	0.0035903240321536888	0.024785406411799955	-2.3562502457880683	P48059	LIM zinc finger domain containing 1	LIMS1	3987
P27338	0.659293410286466	16.116668073612736	3.4157640358673342	0.0036066458846682344	0.024855953787231336	-2.3606947976209556	P27338	monoamine oxidase B	MAOB	4129
Q92777	-1.08230444870855	9.547645044312787	-3.405166995605005	0.003687674307443164	0.025371448402391902	-2.382461571353561	Q92777	synapsin II	SYN2	6854
Q16891	0.5279834618762393	19.036381964148706	3.4036651590852482	0.0036993034674878073	0.025408537981581516	-2.385545651970232	Q16891	inner membrane mitochondrial protein	IMMT	10989
Q15111	0.8133964481179614	13.212695495457641	3.401242553281651	0.003718139366851385	0.02546813966347205	-2.3905201686528725	Q15111	phospholipase C like 1 (inactive)	PLCL1	5334
P49441	-1.2127114470770053	10.79317985479848	-3.400941479505285	0.0037204868892133243	0.02546813966347205	-2.391138351212577	P49441	inositol polyphosphate-1-phosphatase	INPP1	3628
P56378	0.9261111842234282	15.145498698834055	3.3998537208296375	0.003728980619520181	0.025483453126351842	-2.3933717379645794	P56378	ATP synthase membrane subunit j	ATP5MJ	9556
Q13938	-0.9417383963908872	10.227009506031228	-3.3985245658236942	0.0037393854783047474	0.02549502820156049	-2.3961006234900113	Q13938	NA	NA	NA
Q9HAV0	-0.5846989643910323	10.829531366331212	-3.398039042776387	0.0037431934359276144	0.02549502820156049	-2.3970974124310187	Q9HAV0	G protein subunit beta 4	GNB4	59345
Q8TD16	0.6094435468770616	11.554575046367134	3.392519246721565	0.0037867573616338353	0.02574868569939	-2.408428250967143	Q8TD16	BICD cargo adaptor 2	BICD2	23299
P00736	-0.8102819487653576	12.29342452452115	-3.3892594321678757	0.0038127212869453002	0.02584788905629123	-2.415118647844759	P00736	complement C1r	C1R	715
P06730	-0.5752836478961072	11.887571225806285	-3.3890945656797147	0.0038140391168256884	0.02584788905629123	-2.415456992978614	P06730	eukaryotic translation initiation factor 4E	EIF4E	1977
Q5KU26	-0.5479645560752306	10.349293489668522	-3.383743978920153	0.0038570548281866017	0.026095987234558186	-2.4264363770548183	Q5KU26	collectin subfamily member 12	COLEC12	81035
Q9NYY8	1.3321102741847355	10.019638502235061	3.381101169833323	0.0038784791666230454	0.026197422297936424	-2.431858483009319	Q9NYY8	FAST kinase domains 2	FASTKD2	22868
Q9UHV9	0.42471774341218094	13.528725707870738	3.379950116396136	0.0038878473081305526	0.026217221996714803	-2.4342198427301973	Q9UHV9	prefoldin subunit 2	PFDN2	5202
P56381	0.7511361659220963	15.412278629760022	3.377414090543445	0.003908566858152215	0.02631337655083301	-2.439422025771642	P56381	ATP synthase F1 subunit epsilon	ATP5F1E	514
P13521	-0.7345340248768792	8.989834615243701	-3.375828790198272	0.003921574617767697	0.026315303969761367	-2.4426736814216286	P13521	secretogranin II	SCG2	7857
P04083	-0.5303878200221916	16.836818220752917	-3.3758044117835206	0.003921774983954125	0.026315303969761367	-2.442723682939696	P04083	annexin A1	ANXA1	301
P12532	-1.1579262799688497	11.17870903715894	-3.374970939794309	0.003928631414980145	0.02631795354147061	-2.4444331494101776	P12532	creatine kinase, mitochondrial 1B	CKMT1B	1159
P24043	0.5155932823727554	15.950784100393264	3.3733162980808378	0.003942278401661174	0.026356603590413183	-2.4478266651010685	P24043	laminin subunit alpha 2	LAMA2	3908
Q9C005	0.45949434676302303	11.354918954054492	3.3727036797353334	0.00394734303711074	0.026356603590413183	-2.4490830255522225	Q9C005	dpy-30 histone methyltransferase complex regulatory subunit	DPY30	84661
Q9BTY7	0.44893016423272947	10.795628472869064	3.3714520371172445	0.003957710723840983	0.026382579015064363	-2.4516497944283024	Q9BTY7	HGH1 homolog	HGH1	51236
Q9UQN3	1.5456130773104473	12.584800195124824	3.3673613565632734	0.003991784045746338	0.02656623597765496	-2.4600376441845127	Q9UQN3	charged multivesicular body protein 2B	CHMP2B	25978
P27448	-0.5990128183982169	9.674426248827181	-3.363102618368695	0.004027566951670234	0.02673414512875833	-2.4687684671803423	P27448	microtubule affinity regulating kinase 3	MARK3	4140
Q9NYL9	-0.48771268352758845	11.829959053650269	-3.3627976928076087	0.004030141200357873	0.02673414512875833	-2.469393529901713	Q9NYL9	tropomodulin 3	TMOD3	29766
P14649	0.42919475934110096	9.916814700307176	3.3597197050656162	0.004056217961807974	0.02684361021141477	-2.475702573025483	P14649	myosin light chain 6B	MYL6B	140465
Q8NB12	0.7889790701005204	16.0436008913887	3.359295590720401	0.004059824181250061	0.02684361021141477	-2.476571823923968	Q8NB12	SET and MYND domain containing 1	SMYD1	150572
P20774	-1.3594620196509783	14.096884656254067	-3.35546468409959	0.004092542815755997	0.027016088960411955	-2.4844227646401036	P20774	osteoglycin	OGN	4969
Q15691	-0.4540314530668539	14.157898794188961	-3.354593185530414	0.0041000225214584875	0.027021669465858284	-2.4862085948076	Q15691	microtubule associated protein RP/EB family member 1	MAPRE1	22919
Q16644	0.48273213091535716	11.760743820918847	3.353038302276379	0.00411340117084703	0.027066046799450655	-2.489394604388136	Q16644	MAPK activated protein kinase 3	MAPKAPK3	7867
P35609	0.49025696372810756	17.50917620622044	3.3512196247784436	0.004129104607709128	0.027125553334192382	-2.493120848060835	P35609	actinin alpha 2	ACTN2	88
Q9NVS2	0.4956716343904155	12.817974621347767	3.3463427446042604	0.004171508714328486	0.027324987915061365	-2.5031114184361174	Q9NVS2	mitochondrial ribosomal protein S18A	MRPS18A	55168
Q15029	-0.6351943026756004	11.850651949494134	-3.3461857935588366	0.004172880550741019	0.027324987915061365	-2.503432904025831	Q15029	elongation factor Tu GTP binding domain containing 2	EFTUD2	9343
Q86W92	0.561033962162977	12.44536329951226	3.3426668832912125	0.00420375560174561	0.02742624866613076	-2.5106401291586513	Q86W92	PPFIA binding protein 1	PPFIBP1	8496
Q9HB63	-0.5659664321796551	9.298563539384705	-3.3425459269781674	0.004204820899738803	0.02742624866613076	-2.510887843583026	Q9HB63	netrin 4	NTN4	59277
O14558	1.1468630435347507	18.56482747585637	3.3421232778560293	0.004208545400523379	0.02742624866613076	-2.511753403554607	O14558	heat shock protein family B (small) member 6	HSPB6	126393
P43897	0.38983326304644805	12.454598133431839	3.3390517060190446	0.00423571151680656	0.027559190108551308	-2.5180432785739697	P43897	Ts translation elongation factor, mitochondrial	TSFM	10102
Q5BKX8	-0.67917510231187	15.729426174618277	-3.3360657514265997	0.00426228726044577	0.027687872427106252	-2.5241569499167085	Q5BKX8	caveolae associated protein 4	CAVIN4	347273
Q8N3L3	0.40506628124562916	15.001498797743258	3.332567984940791	0.004293628824359171	0.02784705446117023	-2.5313174341519433	Q8N3L3	taxilin beta	TXLNB	167838
Q8N2G8	-0.5044668846803191	10.220158280190583	-3.331533361026997	0.004302943282067124	0.02786242094402197	-2.5334352431283733	Q8N2G8	GH3 domain containing	GHDC	84514
P26885	0.5933514888830445	13.644261284698048	3.33078648880591	0.004309679645159303	0.02786242094402197	-2.534963977089559	P26885	FKBP prolyl isomerase 2	FKBP2	2286
P08582	-0.8085908805033633	9.931698911662751	-3.3269654786301186	0.0043443070696373735	0.028041779230797183	-2.5427841390717356	P08582	melanotransferrin	MELTF	4241
P13984	0.8114553254316057	10.274986525309478	3.3243351161464463	0.004368304705786573	0.028152064978906193	-2.5481666502240836	P13984	general transcription factor IIF subunit 2	GTF2F2	2963
Q5T653	0.5192445142593147	11.66648809474917	3.31901730889664	0.004417223229662552	0.028422354209187317	-2.5590463566333392	Q5T653	mitochondrial ribosomal protein L2	MRPL2	51069
Q14155	-0.4275617416378399	12.145339822676501	-3.3086829032712255	0.004513848869113217	0.02899827514810431	-2.580181296251772	Q14155	Rho guanine nucleotide exchange factor 7	ARHGEF7	8874
Q92901	1.1785459720904399	13.942618229996294	3.3037604888376464	0.004560607062160055	0.02923653179152501	-2.590244273081977	Q92901	ribosomal protein L3 like	RPL3L	6123
O95470	-0.6811184044165994	8.857889689329287	-3.3032700508858652	0.0045652919762852705	0.02923653179152501	-2.591246745402988	O95470	sphingosine-1-phosphate lyase 1	SGPL1	8879
O14548	0.7017110082183464	12.185905040623485	3.2993404442788496	0.0046030022650627505	0.029391941385139054	-2.5992780870925127	O14548	cytochrome c oxidase subunit 7A2 like	COX7A2L	9167
Q9UI09	0.6764839189069995	16.424737288727428	3.299237759830726	0.00460399180056929	0.029391941385139054	-2.599487932075709	Q9UI09	NADH:ubiquinone oxidoreductase subunit A12	NDUFA12	55967
A0A0C4DH68	-0.5945831614826194	9.695348540897246	-3.297283617924318	0.0046228634516538485	0.029466232924234937	-2.6034811858523232	A0A0C4DH68	NA	NA	NA
Q03001	0.4282879526271053	14.700309737832312	3.295441499003538	0.004640723469179243	0.029533854203073525	-2.607245152072047	Q03001	dystonin	DST	667
Q7Z4S6	-0.8175409121273507	11.459522810685582	-3.2941375960455233	0.0046534066066397815	0.029568369904592558	-2.6099091738147555	Q7Z4S6	kinesin family member 21A	KIF21A	55605
P07686	-3.516838160535876	14.166473570002669	-3.292383947403238	0.004670518634523401	0.029630876009990363	-2.613491790980862	P07686	hexosaminidase subunit beta	HEXB	3074
C9JLW8	0.6034776756190361	10.21558397653844	3.2897867211766645	0.004695976895129812	0.02971488184492724	-2.6187971901521587	C9JLW8	MAPK regulated corepressor interacting protein 1	MCRIP1	348262
Q8N0X7	-0.5852715660978571	11.617000793339049	-3.2890494586941017	0.004703228638250291	0.02971488184492724	-2.6203030769477715	Q8N0X7	spartin	SPART	23111
Q9UNH6	-0.465568877337736	9.181832116924914	-3.288803877642752	0.004705646646201343	0.02971488184492724	-2.620804672630028	Q9UNH6	sorting nexin 7	SNX7	51375
O60669	0.5906582873210198	11.41693034297612	3.283932305726003	0.004753867858254687	0.02992781991467968	-2.630753438684372	O60669	solute carrier family 16 member 7	SLC16A7	9194
Q9BZE9	0.38239067865059084	11.054192392839292	3.283912669210051	0.004754063217480421	0.02992781991467968	-2.630793535335296	Q9BZE9	ASPSCR1 tether for SLC2A4, UBX domain containing	ASPSCR1	79058
O43615	0.37668327839393356	14.609127484940895	3.2811795128550933	0.004781332508796971	0.030053035969645158	-2.6363740752265707	O43615	translocase of inner mitochondrial membrane 44	TIMM44	10469
Q9NRX4	0.5031808475227102	15.101797087339556	3.280231602845391	0.004790826155501001	0.03006630960147238	-2.6383093206603654	Q9NRX4	phosphohistidine phosphatase 1	PHPT1	29085
Q6NY19	0.3863167139586672	12.236593129815498	3.271602196064099	0.00487811585243779	0.030525050551543014	-2.6559224941604107	Q6NY19	KN motif and ankyrin repeat domains 3	KANK3	256949
Q96N67	-0.804812094607815	11.39756797208829	-3.2712771341992397	0.004881434579739297	0.030525050551543014	-2.6565858048864524	Q96N67	dedicator of cytokinesis 7	DOCK7	85440
O15211	-0.7018454406202039	10.14084735396379	-3.270790572270566	0.004886406324479756	0.030525050551543014	-2.657578645384284	O15211	ral guanine nucleotide dissociation stimulator like 2	RGL2	5863
A4D2B0	-0.40339115211832066	9.377181395020898	-3.2694664233510653	0.004899962033477211	0.03056285660390916	-2.66028046690652	A4D2B0	metallo-beta-lactamase domain containing 1	MBLAC1	255374
Q13232	-0.44457177633317535	11.38713801680885	-3.26758156869582	0.0049193221048229934	0.030636695616122405	-2.664126025542423	Q13232	NME/NM23 nucleoside diphosphate kinase 3	NME3	4832
O75369	-0.6004257914310642	16.54312265703732	-3.2648720475790882	0.004947285404615469	0.030739155544363385	-2.6696534030340064	O75369	filamin B	FLNB	2317
Q9BZQ8	-0.5327066615717282	16.06373962018989	-3.264525990095176	0.004950868165259607	0.030739155544363385	-2.670359294842515	Q9BZQ8	niban apoptosis regulator 1	NIBAN1	116496
Q9BVM4	0.36823295800697586	9.219143455904947	3.2598996236535736	0.004999012724293542	0.030948386665038827	-2.6797949034687463	Q9BVM4	gamma-glutamylamine cyclotransferase	GGACT	87769
Q15147	-0.572950639929509	9.163108154453834	-3.258287563461293	0.005015897367529042	0.030948386665038827	-2.683082174630645	Q15147	phospholipase C beta 4	PLCB4	5332
O95139	0.6165714018206998	16.45340212444888	3.257956150891797	0.00501937555610429	0.030948386665038827	-2.683757945698919	O95139	NADH:ubiquinone oxidoreductase subunit B6	NDUFB6	4712
P02746	-1.1482684590748793	12.008449643799496	-3.2576648608478895	0.005022434628230153	0.030948386665038827	-2.684351894032841	P02746	complement C1q B chain	C1QB	713
P30566	0.4409612530946383	12.933330058893008	3.25765300347529	0.005022559191159014	0.030948386665038827	-2.684376071332734	P30566	adenylosuccinate lyase	ADSL	158
P09132	-0.8995149760676693	10.199324811692104	-3.2528267811124416	0.005073513877725715	0.0311770562025653	-2.69421544509175	P09132	signal recognition particle 19	SRP19	6728
Q96CN7	-0.6101569236530207	14.051417440338092	-3.2526887490310683	0.005074978704223126	0.0311770562025653	-2.6944968160198464	Q96CN7	isochorismatase domain containing 1	ISOC1	51015
Q9BYM8	-0.501119983279894	10.66534199593184	-3.243799636457193	0.005170198386239147	0.03171418377583139	-2.712612126248091	Q9BYM8	RANBP2-type and C3HC4-type zinc finger containing 1	RBCK1	10616
A0A0B4J1V0	-0.5369585396667258	10.369352021616697	-3.241704314177204	0.005192899530558564	0.03178572294517443	-2.7168808804416633	A0A0B4J1V0	NA	NA	NA
P07585	-1.1131660663201401	17.35153659032593	-3.2412836408961896	0.005197469060026066	0.03178572294517443	-2.7177378465036384	P07585	decorin	DCN	1634
Q9UN86	0.3599803003363711	12.523132639664244	3.2405060712608913	0.005205925819660912	0.031789708940747965	-2.719321801707995	Q9UN86	G3BP stress granule assembly factor 2	G3BP2	9908
Q9NZJ6	0.48655856216015536	13.367862217581106	3.2353528115333257	0.005262317080451658	0.03208595429443054	-2.729817482948392	Q9NZJ6	coenzyme Q3, methyltransferase	COQ3	51805
Q9UMS0	0.5788532610355546	12.54031029852944	3.2337636361848263	0.005279828718083062	0.0321446074271335	-2.733053529356524	Q9UMS0	NFU1 iron-sulfur cluster scaffold	NFU1	27247
Q9P0M9	0.505346886385956	12.132974297020606	3.2326077497549677	0.00529260199164944	0.03217428046565398	-2.7354070771867134	Q9P0M9	mitochondrial ribosomal protein L27	MRPL27	51264
P27918	-0.82257031077930165	11.181946379812862	-3.226209911772222	0.005363856672670581	0.03251717965877085	-2.7484310677179034	P27918	complement factor properdin	CFP	5199
Q9UGP4	0.5171135187162506	11.698345400625062	3.2260343717844435	0.00536582502422898	0.03251717965877085	-2.748788342236022	Q9UGP4	LIM domain containing 1	LIMD1	8994
Q9Y3B7	0.5087530332949051	12.817951745870594	3.225398690249524	0.005372958976271246	0.03251717965877085	-2.7500821062149337	Q9Y3B7	mitochondrial ribosomal protein L11	MRPL11	65003
O75394	0.4853183798128722	9.814899990996322	3.223042421469167	0.005399484139704635	0.032586340872874514	-2.7548772475580705	O75394	mitochondrial ribosomal protein L33	MRPL33	9553
P13645	1.17313559587096	10.741977469186388	3.222962337079882	0.005400387942349693	0.032586340872874514	-2.755040211955187	P13645	keratin 10	KRT10	3858
O00217	0.4923020288896076	16.593155468561665	3.2216195112953825	0.005415564867965865	0.03262957944855765	-2.7577726226101476	O00217	NADH:ubiquinone oxidoreductase core subunit S8	NDUFS8	4728
Q96AM1	-0.7638837928984419	8.97960216039744	-3.214763846773382	0.005493708575562881	0.03305151407425054	-2.771719221716122	Q96AM1	MAS related GPR family member F	MRGPRF	116535
O75339	2.2383330201383647	11.630132748818054	3.206723437928426	0.005586776956823794	0.03351835965307683	-2.788068534716328	O75339	cartilage intermediate layer protein	CILP	8483
Q9HAT2	0.744075151610673	12.81540557222046	3.2063737091261992	0.0055908602511323124	0.03351835965307683	-2.788779487140795	Q9HAT2	sialic acid acetylesterase	SIAE	54414
P29803	0.4445048717588218	9.843579463479095	3.2059343470541126	0.0055959942460329605	0.03351835965307683	-2.789672630327833	P29803	pyruvate dehydrogenase E1 subunit alpha 2	PDHA2	5161
Q9NZA1	0.6196963111676492	13.187148190304047	3.203237539405172	0.005627608908809329	0.03365822479527224	-2.7951542162551064	Q9NZA1	chloride intracellular channel 5	CLIC5	53405
Q13509	-0.9268798841106385	12.568995545412008	-3.2020459531099354	0.005641633999208993	0.033692632373575115	-2.797575965673216	Q13509	tubulin beta 3 class III	TUBB3	10381
O60869	0.4005245812086091	12.84023819564664	3.196015262921009	0.005713146970129287	0.03406976223914581	-2.809829814627987	O60869	endothelial differentiation related factor 1	EDF1	8721
Q8IYI6	-0.3570603383438993	11.98196086765373	-3.195241883349697	0.005722382351373165	0.03407494637009196	-2.8114009196917626	Q8IYI6	exocyst complex component 8	EXOC8	149371
Q6YP21	-0.6460781753504605	11.163383743218677	-3.1912772991398084	0.005769957729376864	0.03430808442591528	-2.819453684502643	Q6YP21	kynurenine aminotransferase 3	KYAT3	56267
O14521	0.777500483693327	11.269342411166436	3.1795252543615966	0.005913289202647928	0.035109077146333836	-2.8433121482763983	O14521	succinate dehydrogenase complex subunit D	SDHD	6392
O00264	-0.5604346296761573	12.255140030892205	-3.17541737194612	0.005964214301845666	0.03535989061341688	-2.851647502391417	O00264	progesterone receptor membrane component 1	PGRMC1	10857
Q96DH6	0.9553749896227046	11.4906250123106	3.1704419971291395	0.006026473255614987	0.03564860633738955	-2.861740090497361	Q96DH6	musashi RNA binding protein 2	MSI2	124540
Q86VU5	0.6275003275438031	11.867581619809691	3.170128519826711	0.006030417325426321	0.03564860633738955	-2.862375870892672	Q86VU5	catechol-O-methyltransferase domain containing 1	COMTD1	118881
P00746	-1.0389852131295747	12.546063029560012	-3.169252048058503	0.0060414583242494975	0.03566211558647566	-2.864153421056584	P00746	complement factor D	CFD	1675
P10909	-0.6250921332372439	16.139053286407282	-3.166351923119891	0.006078133790362137	0.03582668441120837	-2.8700343542848437	P10909	clusterin	CLU	1191
Q16186	-0.9308532669811207	12.00176580355762	-3.162063001095814	0.0061327750024240645	0.03609652107640638	-2.8787294357060933	Q16186	ADRM1 26S proteasome ubiquitin receptor	ADRM1	11047
O60240	-2.192928975142621	11.956842783230957	-3.161184049679759	0.006144032569844877	0.03611059835061787	-2.8805110563068075	O60240	perilipin 1	PLIN1	5346
Q12888	-1.3129476513864482	11.806895219459093	-3.152477305708615	0.006256654358918291	0.036719529112210665	-2.898153779033657	Q12888	tumor protein p53 binding protein 1	TP53BP1	7158
Q14192	1.4750762760499292	17.62227694092709	3.145757274283206	0.00634496701007613	0.03710539480379361	-2.911763612472405	Q14192	four and a half LIM domains 2	FHL2	2274
P33527	-0.812389453613541	9.777243633385712	-3.14571692542937	0.0063455009549685075	0.03710539480379361	-2.9118453105321427	P33527	ATP binding cassette subfamily C member 1	ABCC1	4363
Q9BV38	-0.4526762565558773	9.243492163779662	-3.145397282075978	0.006349732427754516	0.03710539480379361	-2.9124925139764546	Q9BV38	WD repeat domain 18	WDR18	57418
A0A0C4DH32	-0.3668664075000372	9.458212133342197	-3.1421600974430115	0.006392743581442047	0.037303215769646784	-2.919046253308764	A0A0C4DH32	NA	NA	NA
P19823	-0.9820711522801879	16.653974019770452	-3.1373168659321196	0.006457630082398555	0.03758799012684803	-2.9288487094499427	P19823	inter-alpha-trypsin inhibitor heavy chain 2	ITIH2	3698
Q9NUQ6	-0.6934852767648909	11.815982642439712	-3.1366509864368655	0.006466601684239243	0.03758799012684803	-2.93019615650356	Q9NUQ6	spermatogenesis associated serine rich 2 like	SPATS2L	26010
Q13642	1.3982434917344335	19.472171926750832	3.1361609078530193	0.00647321250713884	0.03758799012684803	-2.931187819682483	Q13642	four and a half LIM domains 1	FHL1	2273
Q9UMS6	0.6411810601673658	13.81200872449631	3.135772220439949	0.006478460365589815	0.03758799012684803	-2.9319742958121164	Q9UMS6	synaptopodin 2	SYNPO2	171024
P51531	-0.352322618951435	10.067519050310654	-3.1339361774126386	0.0065033063770995195	0.03763432773723035	-2.9356890831838385	P51531	SWI/SNF related, matrix associated, actin dependent regulator of chromatin, subfamily a, member 2	SMARCA2	6595
P22792	-0.588306336668639	10.156117204339097	-3.1338166756219734	0.006504926768232303	0.03763432773723035	-2.935930849406237	P22792	carboxypeptidase N subunit 2	CPN2	1370
Q15628	-0.48256333794855166	9.570985430126697	-3.1290527405960047	0.006569848471832104	0.03791338150638524	-2.945567189159645	Q15628	TNFRSF1A associated via death domain	TRADD	8717
P18084	0.7508654098320768	11.446606526067754	3.1278604524007405	0.0065861962382049955	0.03791338150638524	-2.9479784033791656	P18084	integrin subunit beta 5	ITGB5	3693
P01034	-0.6015586725699382	12.909882519964672	-3.127764380820764	0.006587515242309116	0.03791338150638524	-2.948172684042194	P01034	cystatin C	CST3	1471
O14967	-0.9591347040489104	12.599733686312321	-3.127554779796265	0.006590393839067211	0.03791338150638524	-2.948596544904737	O14967	calmegin	CLGN	1047
Q9Y4W6	0.4614430550442492	16.698159351652162	3.1247466983145773	0.006629078818927617	0.03798314268827619	-2.9542745119827964	Q9Y4W6	AFG3 like matrix AAA peptidase subunit 2	AFG3L2	10939
Q9UDW1	0.6119983039813626	10.871439220759505	3.1236177069985938	0.00664469507405113	0.03798314268827619	-2.9565570216455996	Q9UDW1	ubiquinol-cytochrome c reductase, complex III subunit X	UQCR10	29796
Q96BR5	0.5643707114753624	10.647154196438894	3.12347033070166	0.006646736259458167	0.03798314268827619	-2.956854962319599	Q96BR5	cytochrome c oxidase assembly factor 7	COA7	65260
Q8IWL3	1.9554169293193517	12.124231236632209	3.123008605626136	0.006653135222923115	0.03798314268827619	-2.957788380223001	Q8IWL3	HscB mitochondrial iron-sulfur cluster cochaperone	HSCB	150274
Q5NDL2	-0.5018732020422902	11.00409848150822	-3.1222631286170164	0.006663479453945401	0.03798314268827619	-2.9592953623309355	Q5NDL2	EGF domain specific O-linked N-acetylglucosamine transferase	EOGT	285203
O95760	-0.6090876306619037	8.957084618462872	-3.120497590483819	0.006688041227895307	0.03798314268827619	-2.9628640761655007	O95760	interleukin 33	IL33	90865
O75832	0.33728235531695283	12.050226704767187	3.120326999777381	0.006690419163599376	0.03798314268827619	-2.963208870168148	O75832	proteasome 26S subunit, non-ATPase 10	PSMD10	5716
Q9Y281	0.6680719337887773	16.813036934898257	3.120174491581484	0.006692545744079389	0.03798314268827619	-2.9635171126259086	Q9Y281	cofilin 2	CFL2	1073
Q9NSB8	0.760813000680189	9.738655557795697	3.1201414327838686	0.0066930068050260385	0.03798314268827619	-2.963583929079696	Q9NSB8	homer scaffold protein 2	HOMER2	9455
Q96EM0	-0.5203809334271963	10.611553126937421	-3.119942910164706	0.006695776196951216	0.03798314268827619	-2.963985167707385	Q96EM0	trans-L-3-hydroxyproline dehydratase	L3HYPDH	112849
Q96PM5	0.3587401776021526	11.12920706905205	3.118737343514805	0.00671261809635698	0.03802572114946033	-2.966421642645647	Q96PM5	ring finger and CHY zinc finger domain containing 1	RCHY1	25898
P29279	-0.6792940719010634	9.726034424401043	-3.1172366285487323	0.006733641511743018	0.038091835940735154	-2.9694543215545393	P29279	cellular communication network factor 2	CCN2	1490
Q92930	-0.5348088167369305	9.627011516198465	-3.1148735639816425	0.006766876940449241	0.0382267542003464	-2.974228986993689	Q92930	RAB8B, member RAS oncogene family	RAB8B	51762
Q9Y241	1.157828553365448	13.588702725106106	3.1124527631744465	0.006801091779092715	0.038366823845214164	-2.979119459183159	Q9Y241	HIG1 hypoxia inducible domain family member 1A	HIGD1A	25994
P55058	-0.6482682668242514	9.871137793598436	-3.1097864166754374	0.0068389740872352245	0.03852716660761974	-2.984504978320681	P55058	phospholipid transfer protein	PLTP	5360
Q9H492	-0.703418245705377	10.8025139959047	-3.108463844901517	0.006857841566488118	0.03856133282151284	-2.9871759340512885	Q9H492	microtubule associated protein 1 light chain 3 alpha	MAP1LC3A	84557
P55327	0.42101623610700933	11.32270296452469	3.1074451964905143	0.006872408249555967	0.03856133282151284	-2.9892329343275836	P55327	tumor protein D52	TPD52	7163
Q15293	-0.3830520214758142	12.94655549899907	-3.1073730151199475	0.006873441597942137	0.03856133282151284	-2.9893786873978696	Q15293	reticulocalbin 1	RCN1	5954
Q9NQC3	-0.43157308679662343	16.069590630975174	-3.1035361016603495	0.006928591390033275	0.03880437699248092	-2.997125300871937	Q9NQC3	reticulon 4	RTN4	57142
P10321	0.6144748991226905	10.510949521276617	3.1030355597096566	0.006935817935312082	0.03880437699248092	-2.998135717801584	P10321	major histocompatibility complex, class I, C	HLA-C	3107
O14745	-1.3799836166215673	13.667635396144828	-3.101483017964116	0.006958279853933328	0.03887664450626947	-3.0012695107273184	O14745	SLC9A3 regulator 1	SLC9A3R1	9368
P33176	0.3995403143326399	15.821135927634955	3.1004381114738297	0.006973437650251495	0.03890796102667718	-3.003378442149985	P33176	kinesin family member 5B	KIF5B	3799
Q99700	0.531339529443601	11.590558914529892	3.0944176564187997	0.00706140715290231	0.03934488554551451	-3.015526297721562	Q99700	ataxin 2	ATXN2	6311
P02745	-0.9171736942019653	9.900820840172088	-3.0925234568544266	0.007089309734393146	0.03941099598130382	-3.0193472082318813	P02745	complement C1q A chain	C1QA	712
Q9BUE6	0.479769545064924	11.021158836316802	3.091798680291306	0.007100014730523474	0.03941099598130382	-3.0208090566079413	Q9BUE6	iron-sulfur cluster assembly 1	ISCA1	81689
P15954	0.8014202296220638	17.23047699504677	3.091644044066973	0.00710230077345372	0.03941099598130382	-3.0211209419635283	P15954	cytochrome c oxidase subunit 7C	COX7C	1350
P51610	-0.3853301614464417	12.353902949626333	-3.0898313084816467	0.007129153110273083	0.03950617771175819	-3.024776770756601	P51610	host cell factor C1	HCFC1	3054
Q16836	0.5704661682248897	18.76650262204805	3.089009974286488	0.007141352489672791	0.03952001180765934	-3.026433028430042	Q16836	hydroxyacyl-CoA dehydrogenase	HADH	3033
P13535	1.2058615523060485	10.626363828548751	3.086075505219972	0.007185106367897319	0.03968277242483358	-3.0323496729715558	P13535	myosin heavy chain 8	MYH8	4626
P11047	0.5128006324274708	15.82282997899548	3.0854472402832567	0.007194508185957995	0.03968277242483358	-3.0336162446010686	P11047	laminin subunit gamma 1	LAMC1	3915
P82970	-0.5038213117644368	9.526446774595687	-3.085081140570036	0.007199992345188318	0.03968277242483358	-3.0343542674659583	P82970	high mobility group nucleosome binding domain 5	HMGN5	79366
P00326	-0.5936816718178868	8.969227934487245	-3.084377583448477	0.007210543139237365	0.039687219197451065	-3.0357725149461077	P00326	alcohol dehydrogenase 1C (class I), gamma polypeptide	ADH1C	126
Q9Y2P4	0.8067960822848654	12.314832727804268	3.0809053281109815	0.007262837248778175	0.039761654425600215	-3.0427708505188042	Q9Y2P4	solute carrier family 27 member 6	SLC27A6	28965
Q2UY09	-1.0109534123248682	11.65168110649895	-3.0803254330394925	0.0072716070341108776	0.039761654425600215	-3.0439394477690156	Q2UY09	collagen type XXVIII alpha 1 chain	COL28A1	340267
O75380	0.6889678716369723	16.42489887615149	3.079918063057805	0.007277773933849853	0.039761654425600215	-3.0447603433913364	O75380	NADH:ubiquinone oxidoreductase subunit S6	NDUFS6	4726
Q9H910	0.3929099773255622	11.86445200742498	3.0798585915961234	0.007278674661987783	0.039761654425600215	-3.044880182814437	Q9H910	Jupiter microtubule associated homolog 2	JPT2	90861
P06132	-0.4576986698265717	10.702674033818617	-3.0795213738979688	0.007283784081955662	0.039761654425600215	-3.0455596911828358	P06132	uroporphyrinogen decarboxylase	UROD	7389
Q9H6N6	-2.404206134683358	10.466339567644699	-3.07868210646972	0.007296515710356711	0.039761654425600215	-3.0472507748376736	Q9H6N6	NA	NA	NA
P19404	0.6213015075690826	17.336185056442748	3.0785909723876457	0.00729789952331706	0.039761654425600215	-3.0474343990456187	P19404	NADH:ubiquinone oxidoreductase core subunit V2	NDUFV2	4729
P51114	0.4258889394064944	13.05367205391069	3.0783101753486095	0.007302164868732866	0.039761654425600215	-3.0480001631517757	P51114	FMR1 autosomal homolog 1	FXR1	8087
Q96BW5	-0.9725366550837791	12.762068625285762	-3.0726836762779426	0.0073881501788035575	0.040147949889213136	-3.059334121510511	Q96BW5	phosphotriesterase related	PTER	9317
Q8N3K9	0.30048036863031413	16.651555336000328	3.0723798435196703	0.007392821609847742	0.040147949889213136	-3.0599460176581816	Q8N3K9	cardiomyopathy associated 5	CMYA5	202333
Q9Y680	-0.5630314601041881	10.609479095343062	-3.069982457532052	0.00742978333158981	0.040293096446817014	-3.06477366150511	Q9Y680	FKBP prolyl isomerase 7	FKBP7	51661
Q8NFV4	-0.48090945681816244	13.76651880590733	-3.069364874724429	0.007439334281366657	0.040293096446817014	-3.0660171482937675	Q8NFV4	abhydrolase domain containing 11	ABHD11	83451
Q14894	0.7630189321336331	17.074636172956936	3.066863799777176	0.0074781369721746635	0.040449471298363085	-3.0710523802356664	Q14894	crystallin mu	CRYM	1428
Q9H0R6	-0.8218034108279735	10.620063761704955	-3.066158364436007	0.007489117268615369	0.04045513877330291	-3.072472402558074	Q9H0R6	glutaminyl-tRNA amidotransferase subunit QRSL1	QRSL1	55278
P0C7P0	0.5516719445534353	13.62948760413967	3.064641238105797	0.007512785420904725	0.04052923843621847	-3.0755260691097948	P0C7P0	CDGSH iron sulfur domain 3	CISD3	284106
P38117	0.4106176977717375	18.881372119255474	3.058838172866775	0.007603996571967381	0.04090212978234866	-3.087203070191674	P38117	electron transfer flavoprotein subunit beta	ETFB	2109
Q53H47	-0.3463722668082916	8.751935853906467	-3.0580290628396467	0.007616800007435978	0.04090212978234866	-3.088830743094846	Q53H47	SET domain and mariner transposase fusion gene	SETMAR	6419
P01599	-0.43154526302384255	8.7724427995606291	-3.0578947052275405	0.007618928143000091	0.04090212978234866	-3.0891010178339617	P01599	NA	NA	NA
Q86UX2	1.0239780659059132	9.347756085034884	3.0571593738141614	0.007630585647278045	0.04090212978234866	-3.0905801643542405	Q86UX2	inter-alpha-trypsin inhibitor heavy chain 5	ITIH5	80760
P23434	0.8404700422277323	12.548148335442262	3.0570627668964514	0.007632118496092556	0.04090212978234866	-3.090774486298583	P23434	glycine cleavage system protein H	GCSH	2653
Q14157	0.4587456093590916	12.237759865809135	3.054019581654908	0.007680559309475163	0.04110764529236838	-3.0968949925066007	Q14157	ubiquitin associated protein 2 like	UBAP2L	9898
Q9BQC6	0.37300494544618346	9.98909727626736	3.0504962876600183	0.007737019355626519	0.04135548534838164	-3.103979229759168	Q9BQC6	mitochondrial ribosomal protein L57	MRPL57	78988
O95670	-0.734817339219596	9.43969186304361	-3.049375108465897	0.007755071287179338	0.04139764790652876	-3.1062331458982317	O95670	ATPase H+ transporting V1 subunit G2	ATP6V1G2	534
P09669	0.5570824539702528	18.637572583829407	3.0485681150044655	0.007768090134064751	0.041412867952939435	-3.107855325031146	P09669	cytochrome c oxidase subunit 6C	COX6C	1345
O15305	-0.5152736198976733	11.700146085672108	-3.0476818347722006	0.007782412784464369	0.0414349898968933	-3.109636760181951	O15305	phosphomannomutase 2	PMM2	5373
P02795	0.6976856413487571	9.400598106580308	3.046537067595846	0.007800951039494966	0.04147946943063054	-3.111937567641376	P02795	metallothionein 2A	MT2A	4502
P30085	0.4593404783708248	14.89585526020693	3.036261450800295	0.00796930464533428	0.042319397419095864	-3.1325803455534484	P30085	cytidine/uridine monophosphate kinase 1	CMPK1	51727
O43676	0.5954189835966002	15.222500821283239	3.0349699312712937	0.007990715095162592	0.04232969381155904	-3.135173654947376	O43676	NADH:ubiquinone oxidoreductase subunit B3	NDUFB3	4709
P0C2W1	-0.42407580213100715	8.717135357785052	-3.034532180111606	0.007997984801950459	0.04232969381155904	-3.136052575333526	P0C2W1	F-box protein 45	FBXO45	200933
P42892	-0.6432612432945728	10.550434680562665	-3.034265190841333	0.008002421859784056	0.04232969381155904	-3.1365886229186244	P42892	endothelin converting enzyme 1	ECE1	1889
P25774	-0.6519272531855709	9.08559115736766	-3.0322938092935448	0.008035258762848305	0.042448260623970356	-3.1405462952854655	P25774	cathepsin S	CTSS	1520
Q13442	0.5427081832157548	13.51688051477605	3.0302267215102465	0.008069831699786784	0.042575679421284415	-3.144695406203836	Q13442	PDGFA associated protein 1	PDAP1	11333
P60228	-0.38977779054881445	11.940923976481333	-3.0287287235008504	0.00809497745449939	0.042618458972577856	-3.147701778127278	P60228	eukaryotic translation initiation factor 3 subunit E	EIF3E	3646
P07996	1.1358948386868324	12.394197046291708	3.027620924859717	0.00811362261556009	0.042618458972577856	-3.149924806092529	P07996	thrombospondin 1	THBS1	7057
Q96B97	-0.5343003429255191	12.471748375376027	-3.0276031679086484	0.008113921822150604	0.042618458972577856	-3.1499604374202335	Q96B97	SH3 domain containing kinase binding protein 1	SH3KBP1	30011
P08571	-0.9964372157338879	12.354061190731626	-3.0272547562366716	0.008119794785838552	0.042618458972577856	-3.150659554049003	P08571	CD14 molecule	CD14	929
Q8IXS6	-0.5891352828081917	11.441890044825051	-3.0234836222210473	0.008183629709116267	0.04289822883556056	-3.1582253337206483	Q8IXS6	PALM2 and AKAP2 fusion	PALM2AKAP2	445815
O75534	0.32895758300036526	14.644504597553924	3.018028206864835	0.008276846046433852	0.0433310976184127	-3.169165911194695	O75534	cold shock domain containing E1	CSDE1	7812
P49321	-0.5783661087373453	11.57770018156943	-3.012962610251065	0.008364332573116837	0.04365896850727618	-3.1793201771429223	P49321	nuclear autoantigenic sperm protein	NASP	4678
Q9Y4L1	-0.31353538708499507	15.19279317527301	-3.0126237237258766	0.00837021760902488	0.04365896850727618	-3.1799993366073775	Q9Y4L1	hypoxia up-regulated 1	HYOU1	10525
Q13586	0.8138681427202066	11.330870430513645	3.0125423501963655	0.0083716313292862	0.04365896850727618	-3.180162413630504	Q13586	stromal interaction molecule 1	STIM1	6786
Q14011	0.7202380650710243	12.198005474567692	3.007553491795745	0.008458752001823432	0.04405690141103176	-3.19015817808074	Q14011	cold inducible RNA binding protein	CIRBP	1153
Q9BTE6	0.35583496543305415	11.025653297680504	3.006114139604874	0.008484052092801082	0.044132240324366294	-3.1930412888336686	Q9BTE6	alanyl-tRNA synthetase domain containing 1	AARSD1	80755
Q9NQP4	0.4770059147581307	11.795674436671032	3.0042342622743208	0.008517207089665106	0.0442481944849566	-3.1968062563640474	Q9NQP4	prefoldin subunit 4	PFDN4	5203
Q96TA2	0.5501194716873474	11.07691518722616	3.002667402779513	0.008544938365104575	0.04433571205231966	-3.199943849919874	Q96TA2	YME1 like 1 ATPase	YME1L1	10730
Q8TD55	-0.4383623569028785	11.201908740667962	-2.9994160608011526	0.008602765007453179	0.04457895912895267	-3.206453205196264	Q8TD55	pleckstrin homology domain containing O2	PLEKHO2	80301
P35244	-0.32815842928234673	9.464380246596157	-2.9976449649166237	0.008634425772350792	0.04468617048384342	-3.209998251385396	P35244	replication protein A3	RPA3	6119
P62253	0.298759036203597	9.517409955273598	2.9907482379964465	0.00875880452989511	0.04527234879474973	-3.223797550867565	P62253	ubiquitin conjugating enzyme E2 G1	UBE2G1	7326
Q9H159	-0.7986079595882707	10.417036065422757	-2.98176127573497	0.00892351298087534	0.04606523240951237	-3.24176640265902	Q9H159	cadherin 19	CDH19	28513
P04264	1.2702422670356484	11.953402307924385	2.980598344468647	0.008945046753752354	0.04611794357978903	-3.244090550875404	P04264	keratin 1	KRT1	3848
O14498	-0.36184349453940357	9.930166434391998	-2.9787534818600347	0.00897931201983143	0.04623607820072492	-3.247777056356553	O14498	immunoglobulin superfamily containing leucine rich repeat	ISLR	3671
P07919	0.8615381725296771	16.88553584606812	2.9767504332920054	0.009016660673749224	0.04636977136891488	-3.2517789613050403	P07919	ubiquinol-cytochrome c reductase hinge protein	UQCRH	7388
P36871	0.5399602620055148	17.183764899514376	2.9710973787640853	0.00912288816843743	0.0468569022825292	-3.2630693110813187	P36871	phosphoglucomutase 1	PGM1	5236
Q14444	1.6120803790543796	12.806740376367282	2.963383836361784	0.009269810328796892	0.04755155852542788	-3.2784654671682367	Q14444	cell cycle associated protein 1	CAPRIN1	4076
Q9H078	0.3681386223273613	13.344691538355434	2.962505723534121	0.009286681905102819	0.04755624524526276	-3.2802174775847357	Q9H078	caseinolytic mitochondrial matrix peptidase chaperone subunit B	CLPB	81570
Q9UK45	0.3887845358242128	11.345430697696269	2.9621213794469536	0.009294075918298344	0.04755624524526276	-3.280984275936076	Q9UK45	LSM7 homolog, U6 small nuclear RNA and mRNA degradation associated	LSM7	51690
Q13449	-0.6907040319280959	9.046181881538995	-2.9613723701869095	0.00930850189407823	0.04757029888905976	-3.282478533047794	Q13449	limbic system associated membrane protein	LSAMP	4045
Q16513	-0.5214623001945391	10.97979173848862	-2.9603427196941943	0.009328368758132238	0.04761208765898822	-3.284532493710209	Q16513	protein kinase N2	PKN2	5586
Q9UII2	0.7039267339058739	17.961542713800142	2.956667209788753	0.00939962531264883	0.04791573704432876	-3.291862844949417	Q9UII2	ATP synthase inhibitory factor subunit 1	ATP5IF1	93974
Q01995	-1.5825558861783904	18.6257209537997	-2.9515702709002234	0.009499319486795716	0.04835346859056693	-3.3020238913664626	Q01995	transgelin	TAGLN	6876
O95630	-0.4081944059050393	11.604011143341214	-2.951066015707294	0.009509238482947241	0.04835346859056693	-3.3030288891247515	O95630	STAM binding protein	STAMBP	10617
Q7Z4H8	-0.6849777679616533	11.76937581062201	-2.9453242819774217	0.00962289746157422	0.04876860885369045	-3.3144689834194763	Q7Z4H8	protein O-glucosyltransferase 3	POGLUT3	143888
P62851	-0.5841459598654133	13.632133757992317	-2.945195648627332	0.009625458920617948	0.04876860885369045	-3.314725207118286	P62851	ribosomal protein S25	RPS25	6230
O95302	-0.40322860300672225	11.811069120305127	-2.9450778154361013	0.009627805901699767	0.04876860885369045	-3.314959915320757	O95302	FKBP prolyl isomerase 9	FKBP9	11328
Q9C0B5	0.5145658192052895	9.474348566410884	2.9444908572432182	0.009639505159049915	0.04876860885369045	-3.3161290195746282	Q9C0B5	zinc finger DHHC-type palmitoyltransferase 5	ZDHHC5	25921
Q13907	-0.6204814508319476	9.053143976273734	-2.9439274264551054	0.009650748523465383	0.04876860885369045	-3.3172512004755905	Q13907	isopentenyl-diphosphate delta isomerase 1	IDI1	3422
Q16363	0.4480977886998847	13.733723109477562	2.942433318215258	0.009680625752961348	0.048858969878329085	-3.320226713004298	Q16363	laminin subunit alpha 4	LAMA4	3910
Q2TAA5	-0.4526078894333825	8.77982224175112	-2.9402451123989692	0.009724545659371864	0.04901940840504391	-3.3245837528850593	Q2TAA5	ALG11 alpha-1,2-mannosyltransferase	ALG11	440138
Q99424	-0.5984182302222774	9.553001528589398	-2.9391917065247632	0.009745758069161795	0.04901940840504391	-3.3266809136722433	Q99424	acyl-CoA oxidase 2	ACOX2	8309
P54764	-0.5980218308030505	9.585987393091457	-2.939054728070809	0.009748519717182805	0.04901940840504391	-3.326953600067506	P54764	EPH receptor A4	EPHA4	2043
Q14764	-0.5927789787819808	15.277354774779301	-2.93735705946439	0.009782810187437645	0.049131178660213964	-3.3303328933148406	Q14764	major vault protein	MVP	9961
P57737	-0.5709124605423277	9.847518483191664	-2.935983096612674	0.009810648428774578	0.049210309175368054	-3.33306743038985	P57737	coronin 7	CORO7	79585
Q7Z7B0	0.43452029114062185	14.772806579233285	2.929182704553652	0.009949575161853201	0.04984578060790663	-3.34659660413603	Q7Z7B0	filamin A interacting protein 1	FILIP1	27145
Q9BWD1	-0.7278360350130288	11.184569468196871	-2.9277029774009766	0.009980058129334056	0.04993707218768748	-3.3495392934356305	Q9BWD1	acetyl-CoA acetyltransferase 2	ACAT2	39
Q9Y2V2	-0.6212107000379152	11.568361892182795	-2.9244058335665164	0.01004830861566738	0.05021688465228619	-3.356094696432204	Q9Y2V2	calcium regulated heat stable protein 1	CARHSP1	23589
Q8NCU8	0.8250246533659027	10.675796701560536	2.9172680876758084	0.010197622126236766	0.05090063102961072	-3.3702787413453104	Q8NCU8	NA	NA	NA
Q9HD34	0.3727435833169821	12.155691441211568	2.9110213313967104	0.010330070495847036	0.05149862561760707	-3.3826840015778257	Q9HD34	LYR motif containing 4	LYRM4	57128
Q16539	-0.5348862126692104	11.685615709775941	-2.908795464459422	0.010377668970432383	0.05167267202514804	-3.3871024218180468	Q16539	mitogen-activated protein kinase 14	MAPK14	1432
Q16643	-0.5258058952181379	12.906455040947884	-2.9076415690709925	0.010402428202550221	0.0517327107069439	-3.389392554920826	Q16643	drebrin 1	DBN1	1627
Q53SF7	-0.4448956583531398	11.168739787211912	-2.9061472006592712	0.010434578554909509	0.05182931518798345	-3.3923580295462528	Q53SF7	cordon-bleu WH2 repeat protein like 1	COBLL1	22837
P16112	-1.09633195773473	10.405217326398775	-2.9029346754074292	0.01050402206065753	0.0521106965323485	-3.3987315612249764	P16112	NA	NA	NA
Q9Y6C2	-0.8627024132868737	14.055388457832667	-2.9023445154921594	0.010516828109346526	0.05211075533986423	-3.3999021919860932	Q9Y6C2	elastin microfibril interfacer 1	EMILIN1	11117
O76070	-0.6657612971294053	11.936647623310678	-2.9007827629965917	0.010550790450652065	0.05221551580255876	-3.402999719208203	O76070	synuclein gamma	SNCG	6623
O60343	0.37229715919739803	13.91442689927453	2.8996121995062496	0.010576315904642322	0.052219388757067206	-3.405321053799881	O60343	TBC1 domain family member 4	TBC1D4	9882
Q9H0N5	0.38628976771122936	12.923121176624043	2.899571029289191	0.010577214761743297	0.052219388757067206	-3.405402693088644	Q9H0N5	pterin-4 alpha-carbinolamine dehydratase 2	PCBD2	84105
P35858	-1.2769942953311517	11.909673650575801	-2.895343283380912	0.010669915101178191	0.052613273858473086	-3.413784363602048	P35858	insulin like growth factor binding protein acid labile subunit	IGFALS	3483
Q9H4A4	-0.43932765842323995	12.302071875014194	-2.890352834536799	0.010780357431882907	0.053037509550228824	-3.423673461446814	Q9H4A4	arginyl aminopeptidase	RNPEP	6051
Q9BV79	0.444667684711213	14.598191041802547	2.8902792998083844	0.010781993102771783	0.053037509550228824	-3.4238191403414286	Q9BV79	mitochondrial trans-2-enoyl-CoA reductase	MECR	51102
P09651	0.6131179322702884	12.996701039920065	2.8887055158341695	0.010817057570259348	0.05314554933686862	-3.426936683081745	P09651	heterogeneous nuclear ribonucleoprotein A1	HNRNPA1	3178
Q5T4S7	0.5351663128399284	13.904187739215882	2.8880656887072433	0.01083134486710649	0.05314554933686862	-3.428203985834248	Q5T4S7	ubiquitin protein ligase E3 component n-recognin 4	UBR4	23352
Q969V3	-0.4185520728176346	10.864285300555034	-2.8875398180563594	0.010843101276439435	0.05314554933686862	-3.429245512817069	Q969V3	nicalin	NCLN	56926
P00740	0.583954386109399	13.27332565784017	2.884518685085601	0.010910883038661764	0.053368137302140864	-3.435227999601941	P00740	coagulation factor IX	F9	2158
P43121	-0.5303626074077297	14.328558113467226	-2.884348171283286	0.010914720936087242	0.053368137302140864	-3.435565597407675	P43121	melanoma cell adhesion molecule	MCAM	4162
Q8TDX7	-0.46741078405471015	13.239370412060664	-2.8834928901751975	0.01093399129970241	0.05339825727060901	-3.437258865893259	Q8TDX7	NIMA related kinase 7	NEK7	140609
P40123	0.44180161702408505	14.641127542445979	2.880333254520736	0.011005468674377447	0.0536829627673525	-3.4435129431952745	P40123	cyclase associated actin cytoskeleton regulatory protein 2	CAP2	10486
P50416	0.6435189205920295	10.776475847538151	2.879267059750205	0.01102969061653789	0.05371802729683261	-3.4456228685067525	P50416	carnitine palmitoyltransferase 1A	CPT1A	1374
P60660	-1.0054484564680877	15.680767805122235	-2.8788563578048043	0.011039034826282566	0.05371802729683261	-3.446435556368538	P60660	myosin light chain 6	MYL6	4637
P36551	0.44564528319128627	11.780455166651954	2.8755131804338605	0.01111538522246911	0.05402501671970964	-3.4530496606802075	P36551	coproporphyrinogen oxidase	CPOX	1371
Q14126	0.543911244287349	14.128999777574549	2.8746294249361104	0.011135653846520554	0.05404974169102639	-3.4547976846474215	Q14126	desmoglein 2	DSG2	1829
P35443	2.5701399374966503	13.617236334525945	2.874003873704728	0.011150022373557554	0.05404974169102639	-3.4560348952989797	P35443	thrombospondin 4	THBS4	7060
P53985	0.505652589841862	12.175452139955544	2.8734331661187436	0.011163146907813074	0.05404974169102639	-3.4571635654801027	P53985	solute carrier family 16 member 1	SLC16A1	6566
P01591	-0.9102544136507937	11.940298169178792	-2.872549849622908	0.011183490128756824	0.05404974169102639	-3.4589103384302597	P01591	joining chain of multimeric IgA and IgM	JCHAIN	3512
Q8N3D4	0.9748169447735187	12.776977358906711	2.8724052600427297	0.011186823531926158	0.05404974169102639	-3.4591962512065715	Q8N3D4	EH domain binding protein 1 like 1	EHBP1L1	254102
Q9UEW8	0.5673978772411221	10.911596092797316	2.8703239332929287	0.011234914158104336	0.05421777886961962	-3.4633114020498152	Q9UEW8	serine/threonine kinase 39	STK39	27347
Q14766	-0.8734902618037133	13.942772801502166	-2.8696320696450495	0.0112509446747546	0.05423088480505974	-3.4646791380779254	Q14766	latent transforming growth factor beta binding protein 1	LTBP1	4052
Q9H7M9	0.33660724445029366	9.868381682713382	2.8685265240076894	0.011276606409218943	0.05429032849261082	-3.466864468325865	Q9H7M9	V-set immunoregulatory receptor	VSIR	64115
P07360	-0.599066050975658	11.523749733208884	-2.862386116166793	0.01142017580636006	0.05491661872409035	-3.47899752479833	P07360	complement C8 gamma chain	C8G	733
Q9P032	0.4996943815216923	13.65817522712522	2.8601313290526535	0.011473340004722114	0.05508956699364717	-3.4834508428972346	Q9P032	NADH:ubiquinone oxidoreductase complex assembly factor 4	NDUFAF4	29078
P01871	-1.246670363496417	14.283354701759741	-2.859714590215512	0.011483192334300625	0.05508956699364717	-3.4842738051148556	P01871	NA	NA	NA
P40925	0.38165382053190555	20.685309255435552	2.8591154411736466	0.011497371526710357	0.05509269909210739	-3.485456920448073	P40925	malate dehydrogenase 1	MDH1	4190
Q9NTZ6	-0.47314378026153747	10.255944881192008	-2.857549780073073	0.011534504147449876	0.05520568201241286	-3.4885482079255627	Q9NTZ6	RNA binding motif protein 12	RBM12	10137
O14907	0.6238142761775674	12.944562306225043	2.8567767948130673	0.011552879912864437	0.05522873225950335	-3.4900742205546917	O14907	Tax1 binding protein 3	TAX1BP3	30851
P15502	-1.9005371472370456	14.657099693919523	-2.8556598042764016	0.011579483803939562	0.05529101703803733	-3.492279136907305	P15502	elastin	ELN	2006
Q8TCF1	0.43160520631382404	10.974547327480902	2.854124043076966	0.011616158978866354	0.055350827453518645	-3.4953102633341744	Q8TCF1	zinc finger AN1-type containing 1	ZFAND1	79752
Q9NRG7	0.4411332805039958	13.780173061528732	2.8537301417777763	0.01162558382345757	0.055350827453518645	-3.4960876237389953	Q9NRG7	short chain dehydrogenase/reductase family 39U member 1	SDR39U1	56948
O00165	0.3087610370024816	11.362716743525487	2.85342964170494	0.011632778860842612	0.055350827453518645	-3.4966806354164106	O00165	HCLS1 associated protein X-1	HAX1	10456
P50995	0.3244676359219625	16.791112347268935	2.851068103913324	0.011689473265935123	0.05555568799551197	-3.5013402590604574	P50995	annexin A11	ANXA11	311
P57772	0.5657699283325073	11.051689006372575	2.850408580537559	0.011705354613782259	0.055566327904353306	-3.5026413715285134	P57772	eukaryotic elongation factor, selenocysteine-tRNA specific	EEFSEC	60678
E9PAV3	0.31354423625022676	17.664075500815468	2.8481470379070193	0.011759971989977396	0.05576061224118502	-3.5071022492898756	E9PAV3	NA	NA	NA
Q13332	-0.5260161813920519	10.79490283720143	-2.8462317237058867	0.011806421331391195	0.05591576056134458	-3.510879332401007	Q13332	protein tyrosine phosphatase receptor type S	PTPRS	5802
Q9Y2B0	0.35976698609924007	12.93541940393731	2.84389338354812	0.011863371344218736	0.05612022239837737	-3.515489567206813	Q9Y2B0	canopy FGF signaling regulator 2	CNPY2	10330
Q96E52	0.5429841727275555	11.94500947076262	2.841518221928845	0.011921491249634193	0.056329737656334186	-3.520171186450794	Q96E52	OMA1 zinc metallopeptidase	OMA1	115209
O95793	0.41318526569245684	11.660243016972057	2.840421190336606	0.011948428737367152	0.05639159935955552	-3.522333103418767	O95793	staufen double-stranded RNA binding protein 1	STAU1	6780
P16860	-0.8771385265684284	10.277294966140023	-2.8294278977202345	0.012221651793006499	0.057565725334087076	-3.5439830381281894	P16860	natriuretic peptide B	NPPB	4879
Q9Y2R9	-0.39580493514018045	13.322352150761082	-2.829035675483588	0.01223151113749734	0.057565725334087076	-3.5447549812219488	Q9Y2R9	mitochondrial ribosomal protein S7	MRPS7	51081
P00734	-0.846540446034675	16.041069297504794	-2.828713848463178	0.012239606712329832	0.057565725334087076	-3.5453883522519036	P00734	coagulation factor II, thrombin	F2	2147
Q9H845	0.4640148612231023	14.4877002663038	2.826366214505909	0.012298819071562292	0.057777497207004855	-3.5500079163329135	Q9H845	acyl-CoA dehydrogenase family member 9	ACAD9	28976
P32189	0.3531164822539363	8.65091933343039	2.825394619554652	0.012323406017461253	0.05777943302711589	-3.5519194185564023	P32189	glycerol kinase	GK	2710
O95967	-0.5396179016651175	11.894281068942268	-2.8252289538845954	0.012327603069129318	0.05777943302711589	-3.5522453259880966	O95967	EGF containing fibulin extracellular matrix protein 2	EFEMP2	30008
Q13162	-0.4325386781381759	12.97026119312111	-2.821254495190476	0.01242871061382497	0.05818636589667713	-3.560062292245779	Q13162	peroxiredoxin 4	PRDX4	10549
P42566	-0.4206904193927734	11.329306850553602	-2.8206360408536297	0.012444515830075968	0.058193470695636525	-3.561278352360508	P42566	epidermal growth factor receptor pathway substrate 15	EPS15	2060
Q9NZM3	-0.9299348578520181	11.151981474314137	-2.8186694381865975	0.01249490399001511	0.05836209168730682	-3.565144694912145	Q9NZM3	intersectin 2	ITSN2	50618
Q13131	-0.4821598013204902	11.406103580790433	-2.816540069626534	0.012549685649754278	0.05850924314192088	-3.56933006045494	Q13131	protein kinase AMP-activated catalytic subunit alpha 1	PRKAA1	5562
O94966	0.4152636476940508	10.158049966447525	2.8163286160844363	0.012555138351593137	0.05850924314192088	-3.5697456260661697	O94966	ubiquitin specific peptidase 19	USP19	10869
Q9BWH2	0.6018561283580244	13.747641534234337	2.809003871576135	0.01274544432766618	0.059290899229732796	-3.584134600628151	Q9BWH2	FUN14 domain containing 2	FUNDC2	65991
Q9UKU9	0.81646213797287	10.112669561972675	2.808754081983163	0.012751983237232	0.059290899229732796	-3.5846250823060535	Q9UKU9	angiopoietin like 2	ANGPTL2	23452
P18859	0.39789809378352103	17.917536124545027	2.8080929829764503	0.01276930496552625	0.059303739024616206	-3.5859231344887514	P18859	ATP synthase peripheral stalk subunit F6	ATP5PF	522
P61916	0.43498358294277395	11.562319752976197	2.8063150159154975	0.012816003442071225	0.059452826901544534	-3.5894136392092544	P61916	NPC intracellular cholesterol transporter 2	NPC2	10577
Q9HBI1	0.6158184120143844	11.499263346345762	2.8048381210089177	0.01285492004805865	0.05956551690073137	-3.5923125335892743	Q9HBI1	parvin beta	PARVB	29780
Q9NR99	1.7291555826112202	10.450042695394925	2.799212639874205	0.013004204650805004	0.06018877902582816	-3.6033498488399665	Q9NR99	matrix remodeling associated 5	MXRA5	25878
Q9BTZ2	0.4124887967770725	12.297202687947983	2.7969124238933736	0.013065728612829631	0.060404895164648226	-3.6078608376753007	Q9BTZ2	dehydrogenase/reductase 4	DHRS4	10901
Q15185	-0.34872220304966817	12.847804331228355	-2.791508732878505	0.013211372605173848	0.061008980295774465	-3.6184533130315764	Q15185	prostaglandin E synthase 3	PTGES3	10728
P06310	-0.44795529330736095	10.221280297837241	-2.7879809570779557	0.013307302627774263	0.06134186691668337	-3.6253649247466617	P06310	NA	NA	NA
P82912	0.43328589344788426	11.964863762328944	2.787750978121802	0.013313579758003463	0.06134186691668337	-3.6258153989014255	P82912	mitochondrial ribosomal protein S11	MRPS11	64963
Q99643	0.6307135876299004	12.343768229498098	2.78342238299299	0.013432262170108126	0.061818761377232086	-3.634291793702746	Q99643	succinate dehydrogenase complex subunit C	SDHC	6391
Q9UKS6	0.4125757282595863	15.932160385368862	2.7822728984303375	0.013463950703501145	0.061881146794263375	-3.6365420174190954	Q9UKS6	protein kinase C and casein kinase substrate in neurons 3	PACSIN3	29763
P61026	-0.38359378583832004	12.63800869098537	-2.7818291335839906	0.013476203586180117	0.061881146794263375	-3.6374106460566478	P61026	RAB10, member RAS oncogene family	RAB10	10890
P26639	-0.44319969860205966	12.776110637104024	-2.780822408860206	0.013504040498362384	0.0619293386305989	-3.6393810457591593	P26639	threonyl-tRNA synthetase 1	TARS1	6897
P01704	-1.877538500436346	11.011978908243794	-2.7800071818687684	0.013526623085527137	0.0619293386305989	-3.6409764649465752	P01704	NA	NA	NA
P07099	-0.9779817268105262	12.306341358692245	-2.779801980111021	0.013532313130673464	0.0619293386305989	-3.6413780252743613	P07099	epoxide hydrolase 1	EPHX1	2052
Q96I23	0.41113641147516944	10.172824289205666	2.7775835563810105	0.013593975937343673	0.0621417104296305	-3.6457186386898575	Q96I23	PIGY upstream open reading frame	PYURF	100996939
Q07002	-0.3674260965193561	10.538803595204973	-2.775116760997607	0.01366286169085817	0.06238658707047682	-3.6505438623761783	Q07002	cyclin dependent kinase 18	CDK18	5129
P05164	-0.9199057247173563	11.524651256740775	-2.77433658415247	0.013684718499957383	0.06239273658395615	-3.6520696441721467	P05164	myeloperoxidase	MPO	4353
P02766	-0.8513804656611725	17.770193128262765	-2.7739755035391878	0.013694845692623815	0.06239273658395615	-3.6527757562453482	P02766	transthyretin	TTR	7276
Q86VF7	0.6635697565882985	16.296526623835735	2.7687855747835206	0.013841210579874683	0.06298910691824534	-3.662921525890929	Q86VF7	nebulin related anchoring protein	NRAP	4892
Q15654	-0.3833322888800552	12.236983123718904	-2.7680131339418517	0.01386312368428073	0.06301841826570917	-3.6644310209749147	Q15654	thyroid hormone receptor interactor 6	TRIP6	7205
P53041	0.316632403648466	14.34877107720164	2.765842073966279	0.013924893552532423	0.06322864151556808	-3.6686729212157694	P53041	protein phosphatase 5 catalytic subunit	PPP5C	5536
Q9P0J1	-0.5368633716912115	14.517827167100968	-2.7639034548430357	0.013980275003245106	0.0633419839106888	-3.672459719747701	Q9P0J1	pyruvate dehydrogenase phosphatase catalytic subunit 1	PDP1	54704
Q9NT68	0.4698676455766062	9.197738354293639	2.763879579293256	0.013980958393250488	0.0633419839106888	-3.6725063514187988	Q9NT68	teneurin transmembrane protein 2	TENM2	57451
Q5VWP3	0.4670501034151755	16.54749941958024	2.762632420086363	0.014016700783463345	0.06337660124446592	-3.6749420060103706	Q5VWP3	muscular LMNA interacting protein	MLIP	90523
O15247	-0.38838377283975944	11.911829333721832	-2.762527227175809	0.014019719548554825	0.06337660124446592	-3.6751474267522317	O15247	chloride intracellular channel 2	CLIC2	1193
O14737	0.36692149964008536	13.19810753342638	2.761458271057015	0.014050431500671553	0.06344501940380846	-3.6772347342210536	O14737	programmed cell death 5	PDCD5	9141
P00505	0.41800510404410574	20.2510768485231	2.7563663766301914	0.014197620636616911	0.0640386587518723	-3.6871737048046653	P00505	glutamic-oxaloacetic transaminase 2	GOT2	2806
O00192	0.6325595215702524	11.608186133501754	2.754638621131408	0.014247901899285317	0.064194363313926	-3.6905447263108684	O00192	ARVCF delta catenin family member	ARVCF	421
P04350	-0.5434497959929026	9.426062921229619	-2.7524051789044357	0.014313154752213127	0.06441710420526416	-3.6949013232209706	P04350	tubulin beta 4A class IVa	TUBB4A	10382
P22314	-0.30722735312592064	16.43581201759845	-2.749698692508562	0.01439261522842007	0.0646720252198914	-3.7001790292735905	P22314	ubiquitin like modifier activating enzyme 1	UBA1	7317
Q15120	-0.6748456073728359	11.791439053973894	-2.7490999509959053	0.014410251328872305	0.0646720252198914	-3.70134634761049	Q15120	pyruvate dehydrogenase kinase 3	PDK3	5165
P53701	0.5886900113711082	12.449856938469235	2.747767853883389	0.014449563551338704	0.0646720252198914	-3.703943117624141	P53701	holocytochrome c synthase	HCCS	3052
P40763	0.8837673359736602	13.293486654577546	2.74745868405255	0.01445870242785779	0.0646720252198914	-3.7045457468315517	P40763	signal transducer and activator of transcription 3	STAT3	6774
P09874	0.48325809631534966	13.929321716216268	2.747380725750151	0.01446100771026195	0.0646720252198914	-3.7046976983100186	P09874	poly(ADP-ribose) polymerase 1	PARP1	142
Q9BYC8	0.4417880647490424	11.4667982827251	2.7467597421092416	0.014479383320133276	0.0646720252198914	-3.705908028118424	Q9BYC8	mitochondrial ribosomal protein L32	MRPL32	64983
P13637	0.4064118589586698	16.03353525410893	2.746707018401896	0.01448094451277706	0.0646720252198914	-3.7060107850680084	P13637	ATPase Na+/K+ transporting subunit alpha 3	ATP1A3	478
Q99426	0.4550595175958385	13.117390544051917	2.742494081361619	0.014606220001727746	0.0651424280643995	-3.7142194792258745	Q99426	tubulin folding cofactor B	TBCB	1155
Q9H3S7	0.8449513705416081	14.217614108792016	2.7416663349124955	0.01463095651512712	0.0651424280643995	-3.7158317903677354	Q9H3S7	protein tyrosine phosphatase non-receptor type 23	PTPN23	25930
P50453	-0.5111364784474279	11.890847331039797	-2.74141189874976	0.014638568253287151	0.0651424280643995	-3.716327355523073	P50453	serpin family B member 9	SERPINB9	5272
P49756	0.4340633372175926	11.679787740208734	2.740192226781847	0.014675109214981394	0.0651424280643995	-3.718702689071558	P49756	RNA binding motif protein 25	RBM25	58517
Q32MZ4	1.0849152757340903	12.29269886534193	2.7400673632435457	0.01467885505059868	0.0651424280643995	-3.7189458424759434	Q32MZ4	LRR binding FLII interacting protein 1	LRRFIP1	9208
P26022	-0.786518959803356	9.469024166311305	-2.7396205230087496	0.01469226757013332	0.0651424280643995	-3.7198159668019897	P26022	pentraxin 3	PTX3	5806
Q13976	-0.4250691228082264	12.942058398913133	-2.7394220052386236	0.01469823014760205	0.0651424280643995	-3.7202025212932126	Q13976	protein kinase cGMP-dependent 1	PRKG1	5592
Q9P2K5	-0.6196747659471082	9.911079823233521	-2.738256793386677	0.014733274980959487	0.06522099872984707	-3.722471230268154	Q9P2K5	myelin expression factor 2	MYEF2	50804
P61278	-0.8212267622440823	9.781990856290033	-2.7377016768165765	0.014749998987671136	0.06522099872984707	-3.723551944366592	P61278	somatostatin	SST	6750
Q03591	-0.47666985610226575	10.905056599251857	-2.7370007564716885	0.014771141808990165	0.06522099872984707	-3.7249164041623586	Q03591	complement factor H related 1	CFHR1	3078
O75190	0.3863465563809907	10.933033363037758	2.7367070402777585	0.014780010269493948	0.06522099872984707	-3.7254881362835124	O75190	DnaJ heat shock protein family (Hsp40) member B6	DNAJB6	10049
Q99615	0.4085438230380074	13.23532999555342	2.7330000369275442	0.014892382197226156	0.0656457496637469	-3.732702156259088	Q99615	DnaJ heat shock protein family (Hsp40) member C7	DNAJC7	7266
Q10471	-0.6711538993816539	10.970905768874525	-2.7322434596028513	0.014915417750451711	0.06567621242982682	-3.734174076630735	Q10471	polypeptide N-acetylgalactosaminyltransferase 2	GALNT2	2590
Q9BRT2	0.3708443662042402	12.086194555439532	2.7305591326397063	0.014966824110491122	0.06574285946261325	-3.7374504226037852	Q9BRT2	ubiquinol-cytochrome c reductase complex assembly factor 2	UQCC2	84300
Q5GLZ8	-0.5032796455845485	11.51848171136067	-2.7304023586854878	0.014971617605347223	0.06574285946261325	-3.7377553427991885	Q5GLZ8	HECT and RLD domain containing E3 ubiquitin protein ligase 4	HERC4	26091
P01699	-0.2798687132575637	8.62296632184433	-2.7301617576873864	0.01497897706390992	0.06574285946261325	-3.738223291954238	P01699	NA	NA	NA
P35555	-1.098071600316672	18.87086310580278	-2.7276818933842493	0.01505503438952297	0.06600554905115938	-3.7430455842023616	P35555	fibrillin 1	FBN1	2200
Q9H8M1	0.6963904882849796	11.093611662629936	2.7265851471038727	0.015088790264219174	0.0660824115550158	-3.7451778050042215	Q9H8M1	coenzyme Q10B	COQ10B	80219
P30622	0.3569621359716013	15.246555929112612	2.719261280585838	0.015316084646271898	0.06700581392509714	-3.759408654826707	P30622	CAP-Gly domain containing linker protein 1	CLIP1	6249
Q9H0W5	-0.5684639007995411	10.178111372259343	-2.718552431806784	0.015338258045306249	0.06703082083533514	-3.76078528839313	Q9H0W5	coiled-coil domain containing 8	CCDC8	83987
P55290	0.6029869233567204	16.162983072342293	2.717590575162549	0.015368395254127119	0.06709054005365461	-3.7626530781789684	P55290	cadherin 13	CDH13	1012
Q96JB5	-0.48621188193568265	11.12954127484941	-2.7167041581676945	0.015396219314523233	0.06714004418421106	-3.7643741680299496	Q96JB5	CDK5 regulatory subunit associated protein 3	CDK5RAP3	80279
P54886	-0.40988982501781734	11.805942030471433	-2.715872188730124	0.015422378485514834	0.06714662549810801	-3.765989360480635	P54886	aldehyde dehydrogenase 18 family member A1	ALDH18A1	5832
P14543	0.40192265623359447	13.224561799404045	2.7156078126642256	0.015430700089916304	0.06714662549810801	-3.7665025857444823	P14543	nidogen 1	NID1	4811
Q12841	-0.6988497032869354	11.114301235455912	-2.7133440248087974	0.015502133421606994	0.06732042351152055	-3.7708964840493056	Q12841	follistatin like 1	FSTL1	11167
Q9Y6F6	-1.1650786419235661	10.928265914532336	-2.713294590997667	0.015503696846011853	0.06732042351152055	-3.7709924180965664	Q9Y6F6	inositol 1,4,5-triphosphate receptor associated 1	IRAG1	10335
P11233	-0.510683654870121	10.759403839973173	-2.7127175253309717	0.015521958730613275	0.06732794239594023	-3.7721122584677063	P11233	RAS like proto-oncogene A	RALA	5898
Q9BUL8	0.7718739503557916	11.871614843312718	2.711885452108601	0.015548327122941023	0.06737057060823275	-3.7737268117926166	Q9BUL8	programmed cell death 10	PDCD10	11235
O43677	0.5026615273165103	11.143757956930777	2.706138198960407	0.015731640121917776	0.06809242318445388	-3.784873957475053	O43677	NADH:ubiquinone oxidoreductase subunit C1	NDUFC1	4717
P15927	-0.42568797737475705	11.322616539963597	-2.7053908116335212	0.015755631097159016	0.0681238699137247	-3.786322940819811	P15927	replication protein A2	RPA2	6118
Q5W111	-0.622693139463431	10.026827085485861	-2.7046445447030725	0.015779621280169062	0.06815524652611728	-3.787769609323969	Q5W111	SPRY domain containing 7	SPRYD7	57213
Q07866	0.38974409049381187	13.324517814288324	2.703699160400282	0.0158100630116899	0.06819535028083426	-3.7896020699553805	Q07866	kinesin light chain 1	KLC1	3831
P35749	-0.9635587281471452	18.7514879403993	-2.7030053281599877	0.015832440665326606	0.06819535028083426	-3.7909467954417813	P35749	myosin heavy chain 11	MYH11	4629
Q9BXS5	-0.5282013544235848	9.855635873413615	-2.7027979156887647	0.015839136107456228	0.06819535028083426	-3.791348760318037	Q9BXS5	adaptor related protein complex 1 subunit mu 1	AP1M1	8907
P62314	0.35285650864602935	11.359273798705946	2.7019465301043253	0.015866648112663397	0.06824166606428513	-3.792998627786238	P62314	small nuclear ribonucleoprotein D1 polypeptide	SNRPD1	6632
Q9Y5Q5	-1.059491234251995	10.086508570526282	-2.6996604259489563	0.01594075012763833	0.06848805408214231	-3.797427858995651	Q9Y5Q5	corin, serine peptidase	CORIN	10699
Q9BUP3	0.30470061984128627	11.283555746967753	2.6961515007027934	0.016055137664421463	0.06890624006914638	-3.804223633438607	Q9BUP3	HIV-1 Tat interactive protein 2	HTATIP2	10553
Q0VF96	-0.8040782309768151	10.157194834078322	-2.6956387318786295	0.0160719194858063	0.06890624006914638	-3.8052164520081773	Q0VF96	cingulin like 1	CGNL1	84952
Q9Y4P3	-0.41728631244618875	10.274284615777724	-2.6911898091725392	0.01621823391860768	0.06946042770819041	-3.8138275558471744	Q9Y4P3	transducin beta like 2	TBL2	26608
Q9Y240	0.5361583456173715	8.807904227397394	2.6897802554810752	0.01626485769227952	0.06958693842505724	-3.8165547415837704	Q9Y240	C-type lectin domain containing 11A	CLEC11A	6320
Q7Z6J6	0.3515130603802117	9.312543623948859	2.6887580819547447	0.01629874878285552	0.06965876578443918	-3.8185321054399846	Q7Z6J6	FERM domain containing 5	FRMD5	84978
O15143	-0.552059795714376	13.323066095211262	-2.6861319764033134	0.016386131632834006	0.06994529589060357	-3.8236109766152917	O15143	actin related protein 2/3 complex subunit 1B	ARPC1B	10095
Q86VS8	0.6397863720728445	13.161773071368648	2.68567774027629	0.016401291869404776	0.06994529589060357	-3.8244892833955877	Q86VS8	hook microtubule tethering protein 3	HOOK3	84376
Q99584	-0.8419410306539188	14.323231457560098	-2.6851982440240185	0.016417309813753257	0.06994529589060357	-3.8254163742990994	Q99584	S100 calcium binding protein A13	S100A13	6284
Q02108	-0.4636566142459966	10.110608412857806	-2.6810587520942	0.016556220117377857	0.07045370779387196	-3.8334174432916046	Q02108	guanylate cyclase 1 soluble subunit alpha 1	GUCY1A1	2982
P50502	0.4209317633695111	10.15061180595606	2.680613228711703	0.016571237924510027	0.07045370779387196	-3.834278310270505	P50502	ST13 Hsp70 interacting protein	ST13	6767
P98172	-0.61281888283346575	8.988205689294603	-2.676824744955778	0.016699471644419202	0.07092486757843526	-3.8415965306450817	P98172	ephrin B1	EFNB1	1947
P55072	0.29713682161102994	18.203842989942157	2.675324941663557	0.016750500713059596	0.07106748896280389	-3.8444926551253356	P55072	valosin containing protein	VCP	7415
P35613	0.3733212311985792	13.82963452333935	2.6744658108363106	0.01677979916861553	0.07108784390245505	-3.846151370814596	P35613	basigin (Ok blood group)	BSG	682
P51970	0.48782782447663564	17.056572960542024	2.6741610172107095	0.016790205213395963	0.07108784390245505	-3.846739785926505	P51970	NADH:ubiquinone oxidoreductase subunit A8	NDUFA8	4702
Q9BU02	0.41633532637448667	11.487538793236796	2.6735968741087563	0.0168094821579899	0.07109555641691885	-3.8478288195457857	Q9BU02	thiamine triphosphatase	THTPA	79178
Q9H444	0.4739565358172051	13.000265007279861	2.6716040021653553	0.016877749742817617	0.07131024346731966	-3.8516752243940138	Q9H444	charged multivesicular body protein 4B	CHMP4B	128866
Q9NPL8	0.5904028031232418	12.99473633853382	2.6671184811095943	0.017032381843030686	0.07188900647322694	-3.8603287752658773	Q9NPL8	translocase of inner mitochondrial membrane domain containing 1	TIMMDC1	51300
Q9HAC7	-0.7462371836907842	9.704460963430472	-2.666559319771373	0.01705175335869399	0.0718962644202491	-3.8614071431498056	Q9HAC7	succinyl-CoA:glutarate-CoA transferase	SUGCT	79783
P62136	-0.5021036177688583	10.269559975879927	-2.661434909582147	0.017230271857315772	0.0725738337899143	-3.8712858963211496	P62136	protein phosphatase 1 catalytic subunit alpha	PPP1CA	5499
O60313	0.30955964637207956	17.51397250159664	2.6600101226751978	0.017280225244603174	0.07270904692279828	-3.874031323089432	O60313	OPA1 mitochondrial dynamin like GTPase	OPA1	4976
P13987	-0.4632134770024017	15.117535737448785	-2.658629964764963	0.017328746592851045	0.07283796168491466	-3.876690232361878	P13987	CD59 molecule (CD59 blood group)	CD59	966
P24593	-0.7290996709118573	12.097258929805761	-2.654046126966231	0.017490838743343395	0.07344349092952335	-3.8855174178486203	P24593	insulin like growth factor binding protein 5	IGFBP5	3488
P28482	-0.343482695115771	13.017512525943811	-2.650690203445892	0.017610432149016933	0.07381203407505667	-3.8919763716284006	P28482	mitogen-activated protein kinase 1	MAPK1	5594
Q68DQ2	-0.5689864266730904	9.297967963077609	-2.650566563523576	0.017614853209171392	0.07381203407505667	-3.892214275789859	Q68DQ2	crystallin beta-gamma domain containing 3	CRYBG3	131544
Q5TFE4	0.46091316249260217	10.778742080190291	2.6490363857734374	0.017669656902053132	0.07396558331147216	-3.8951582522298636	Q5TFE4	5'-nucleotidase domain containing 1	NT5DC1	221294
Q9UN36	0.44611712188566344	14.542959157329507	2.6437677579289747	0.017859609073396454	0.07468175659533477	-3.905289904006007	Q9UN36	NDRG family member 2	NDRG2	57447
Q9BQ48	0.5202158237747128	9.835883920300876	2.6429853176312124	0.017887985374032505	0.07468175659533477	-3.906793900010705	Q9BQ48	mitochondrial ribosomal protein L34	MRPL34	64981
P17600	-0.758456193788394	9.270039841691775	-2.64277139387123	0.01789575115076031	0.07468175659533477	-3.907205072058845	P17600	synapsin I	SYN1	6853
P15088	-0.6832072713797057	9.61743179321507	-2.641933202644422	0.01792621002992737	0.07469735153257002	-3.9088159958806554	P15088	carboxypeptidase A3	CPA3	1359
Q6PCB7	-1.0826779155706792	13.185612589159337	-2.6416594845444363	0.01793616739475902	0.07469735153257002	-3.9093420141965236	Q6PCB7	solute carrier family 27 member 1	SLC27A1	376497
P27169	-1.1086410385652847	11.759821611160133	-2.64028253923097	0.01798633871980753	0.07479951219208664	-3.9119878489072724	P27169	paraoxonase 1	PON1	5444
P78318	0.40035851833994407	11.804921620266995	2.639486155205527	0.018015417758215743	0.07479951219208664	-3.9135178822711016	P78318	immunoglobulin binding protein 1	IGBP1	3476
Q9Y5X2	-0.44954247777441303	8.958223108261919	-2.6390971356031745	0.01802963875323034	0.07479951219208664	-3.914265213112836	Q9Y5X2	sorting nexin 8	SNX8	29886
P05455	0.46183982429673875	14.109594444722543	2.638973602512538	0.018034156880095527	0.07479951219208664	-3.9145025191273586	P05455	small RNA binding exonuclease protection factor La	SSB	6741
P20340	-0.43498165842084546	11.19795929241128	-2.6348416695650094	0.018185906519593845	0.07535218438891732	-3.9224374978820524	P20340	RAB6A, member RAS oncogene family	RAB6A	5870
P53708	-0.6125139297509641	10.31101284764796	-2.633240617338906	0.01824503553512065	0.075520355421287	-3.925510893453312	P53708	integrin subunit alpha 8	ITGA8	8516
P50897	0.45599455428441793	12.17311767500478	2.630737466254143	0.018337849958601785	0.0758274750064823	-3.930314540173651	P50897	palmitoyl-protein thioesterase 1	PPT1	5538
Q92597	-0.3511863778441544	13.01954573052966	-2.629237387070046	0.018393688262768996	0.07590836931040204	-3.933192416280498	Q92597	N-myc downstream regulated 1	NDRG1	10397
P48047	0.3749427013274733	20.254076578361705	2.6287223236111483	0.018412898340033727	0.07590836931040204	-3.934180411994052	P48047	ATP synthase peripheral stalk subunit OSCP	ATP5PO	539
Q9BYN8	0.4765673609072518	13.293997363740552	2.6283043922017115	0.018428499866466552	0.07590836931040204	-3.9349820344260356	Q9BYN8	mitochondrial ribosomal protein S26	MRPS26	64949
Q9Y5P6	-0.5251264096928416	11.72841773847921	-2.6278921539588795	0.01844390128267272	0.07590836931040204	-3.935772689188897	Q9Y5P6	GDP-mannose pyrophosphorylase B	GMPPB	29925
Q9UHP9	0.3689831699025845	16.370414077169126	2.627713011106146	0.018450597990988953	0.07590836931040204	-3.936116262484667	Q9UHP9	small muscle protein X-linked	SMPX	23676
P62805	-0.8032818613723443	15.798645594473275	-2.6268163912038225	0.018484150437999614	0.07596967177999235	-3.937835731112249	P62805	H4 clustered histone 9	H4C9	8294
Q86WG5	-0.9617669111414227	9.781221831539195	-2.624946102458892	0.018554326966868345	0.07616260793809423	-3.9414217031612573	Q86WG5	SET binding factor 2	SBF2	81846
P50895	0.38635338833639565	13.944560186304345	2.6245693985231155	0.018568492433716565	0.07616260793809423	-3.9421438526853803	P50895	basal cell adhesion molecule (Lutheran blood group)	BCAM	4059
Q9UKK9	-0.3925415489166362	10.401018441794607	-2.6225741324339533	0.018643694896052245	0.0763178076622328	-3.9459681569019254	Q9UKK9	nudix hydrolase 5	NUDT5	11164
Q13740	-0.8288905468220804	11.587675887604885	-2.6225712112398933	0.01864380521088182	0.0763178076622328	-3.9459737551026928	Q13740	activated leukocyte cell adhesion molecule	ALCAM	214
P01889	-0.4585763669816103	11.968346281149932	-2.6211536626007823	0.018697410843452375	0.07646039594917824	-3.948690074229427	P01889	major histocompatibility complex, class I, B	HLA-B	3106
Q8NB37	-0.44933753051954106	9.986466187713457	-2.617802205268582	0.018824736749662386	0.07690386437449839	-3.9551099162142673	Q8NB37	glutamine amidotransferase class 1 domain containing 1	GATD1	347862
Q15811	-0.38581386066754675	12.632897745661326	-2.6153722247514484	0.018917573801115233	0.07720568947088412	-3.9597626520621807	Q15811	intersectin 1	ITSN1	6453
Q96AN5	0.4779888393891607	12.061783631439393	2.6129946584231756	0.019008832831930913	0.07745643246682757	-3.964313411336956	Q96AN5	transmembrane protein 143	TMEM143	55260
Q9Y3A5	0.28552480432549743	14.121885065026536	2.6125413664170023	0.019026279511729045	0.07745643246682757	-3.9651808488030658	Q9Y3A5	SBDS ribosome maturation factor	SBDS	51119
Q9NUB1	0.5879814154316882	14.654669120023526	2.612199962558203	0.01903942987320356	0.07745643246682757	-3.9658341341736767	Q9NUB1	acyl-CoA synthetase short chain family member 1	ACSS1	84532
Q96TA1	-0.6559655581170034	11.935961720146944	-2.6117939265351837	0.019055081102813953	0.07745643246682757	-3.966611051801147	Q96TA1	niban apoptosis regulator 2	NIBAN2	64855
Q96T66	-0.6236995318964045	12.690037788324116	-2.611298517823176	0.01907419401985051	0.07745682177751857	-3.9675589134943676	Q96T66	nicotinamide nucleotide adenylyltransferase 3	NMNAT3	349565
Q9BVL2	0.5432699990481655	9.852824019100195	2.6099137454628205	0.01912771611939422	0.07759680055208432	-3.9702080175333667	Q9BVL2	nucleoporin 58	NUP58	9818
P67936	-0.48843151370196125	16.037370543368542	-2.606948812296473	0.01924279624531063	0.07798597921109471	-3.9758781711124955	P67936	tropomyosin 4	TPM4	7171
Q8NE62	-0.9506917784626712	11.886538258610663	-2.6051118218798317	0.01931442902174494	0.07819847853436099	-3.979389981519346	Q8NE62	choline dehydrogenase	CHDH	55349
Q86U28	0.4245109507206841	12.731067918979278	2.603411662067898	0.01938095357290095	0.07838989463994593	-3.9826393494557473	Q86U28	iron-sulfur cluster assembly 2	ISCA2	122961
P63104	-0.3079903888655764	16.981776989205052	-2.6006464090951513	0.01948962227186382	0.07875122173938624	-3.9879225661866418	P63104	tyrosine 3-monooxygenase/tryptophan 5-monooxygenase activation protein zeta	YWHAZ	7534
P02144	0.3547327115778742	23.042482396698293	2.5997489941856142	0.019525013988254732	0.07880220176324639	-3.9896366701521417	P02144	myoglobin	MB	4151
O14639	0.343947406906123	15.20333593898432	2.5993458262826166	0.019540933901517028	0.07880220176324639	-3.9904066640113	O14639	actin binding LIM protein 1	ABLIM1	3983
Q8WWM9	-0.8946538640481307	11.861111010244926	-2.596743850618684	0.019643977448300192	0.0791393868911243	-3.9953749436536126	Q8WWM9	cytoglobin	CYGB	114757
Q8IVF2	-1.1660836908716394	13.298756669842076	-2.5935278813017684	0.019772054958084054	0.07954930612485211	-4.001512895764559	Q8IVF2	AHNAK nucleoprotein 2	AHNAK2	113146
P82094	-0.35958156260501184	9.33288051392443	-2.5932092160141966	0.01978478937011421	0.07954930612485211	-4.0021209326109	P82094	TATA element modulatory factor 1	TMF1	7110
Q13185	0.42384136961415564	11.531458266517964	2.5913690961733593	0.019858477321876906	0.07976684233925507	-4.005631440620258	Q13185	chromobox 3	CBX3	11335
P62070	0.6247288836467231	12.123812800049581	2.5890469113264345	0.019951844398696027	0.08006291845900386	-4.0100602089391515	P62070	RAS related 2	RRAS2	22800
P04275	-0.35733109591525825	14.683736950730657	-2.5843658326838495	0.02014133216692755	0.08066970340714137	-4.018982977366811	P04275	von Willebrand factor	VWF	7450
P25705	0.3408499944167396	21.664897679159495	2.584332972505704	0.020142668393091766	0.08066970340714137	-4.019045590674307	P25705	ATP synthase F1 subunit alpha	ATP5F1A	498
P08708	-0.44529015796402405	13.530739767361256	-2.581146886413341	0.020272630641982734	0.08111043674341423	-4.025115004219983	P08708	ribosomal protein S17	RPS17	6218
Q14116	-0.29042382564487035	8.603600064669054	-2.578654221070696	0.020374866327551776	0.08143948042406123	-4.02986139055481	Q14116	interleukin 18	IL18	3606
Q96CV9	0.3459111832229116	14.140757230438258	2.5757635900848337	0.0204940414577487	0.08183552044844163	-4.035363268066419	Q96CV9	optineurin	OPTN	10133
O43684	-0.4878768043394608	10.365855602561982	-2.572598988277838	0.020625275559027618	0.08227889064830508	-4.041383777091756	O43684	BUB3 mitotic checkpoint protein	BUB3	9184
Q8N4Q1	0.38458883956883305	11.371525631970998	2.5708011375760256	0.020700188538290955	0.08249693533900103	-4.044802783723046	Q8N4Q1	coiled-coil-helix-coiled-coil-helix domain containing 4	CHCHD4	131474
P31751	-0.5480534326087767	9.035191955748399	-2.569285952065246	0.02076352515743817	0.08262946330854481	-4.047683495415734	P31751	AKT serine/threonine kinase 2	AKT2	208
P13807	0.4650265185792133	14.723331879357158	2.569035389495902	0.02077401680038053	0.08262946330854481	-4.048159805990814	P13807	glycogen synthase 1	GYS1	2997
P55809	0.3015390342099984	18.231462846025686	2.5673626529648175	0.020844188041733887	0.08267930404616028	-4.051339140155855	P55809	3-oxoacid CoA-transferase 1	OXCT1	5019
P51649	-0.5727996879976427	16.076866556571655	-2.5673182951449913	0.020846051928222507	0.08267930404616028	-4.051423438762404	P51649	aldehyde dehydrogenase 5 family member A1	ALDH5A1	7915
Q14195	-0.8643835297436961	16.27920429261108	-2.566955722712271	0.020861292952559785	0.08267930404616028	-4.052112457646443	Q14195	dihydropyrimidinase like 3	DPYSL3	1809
Q92882	-0.3393795458269153	10.563741828663694	-2.5664888267524835	0.020880934975111808	0.08267930404616028	-4.052999671267339	Q92882	osteoclast stimulating factor 1	OSTF1	26578
O60861	-0.46251191380102696	11.418972447648027	-2.566319942951247	0.020888044159955543	0.08267930404616028	-4.053320574735592	O60861	growth arrest specific 7	GAS7	8522
Q8N684	0.5119761860797851	11.02656190232155	2.563771691330112	0.02099559406451392	0.08302432487841283	-4.058161584961973	Q8N684	cleavage and polyadenylation specific factor 7	CPSF7	79869
O76021	-0.4757492826697085	10.20905151920003	-2.5582657914846547	0.021229780602963006	0.08386895867688489	-4.068614712140855	O76021	ribosomal L1 domain containing 1	RSL1D1	26156
Q86WA6	0.3124930799381733	13.276391281498078	2.557174364467932	0.02127649823208859	0.08397207102645042	-4.070685739753282	Q86WA6	biphenyl hydrolase like	BPHL	670
Q16602	0.2948585806229467	9.410299381854191	2.5540696404138314	0.02140993043902693	0.08441688933025816	-4.076575117775808	Q16602	calcitonin receptor like receptor	CALCRL	10203
Q96EL3	0.38087711982201	11.608598680777481	2.553443102130844	0.02143695391829113	0.08444169565686632	-4.077763250765125	Q96EL3	mitochondrial ribosomal protein L53	MRPL53	116540
O15394	-0.7604769127922069	9.83240347784118	-2.55105195326311	0.021540386918383007	0.08476714581504732	-4.082296603274765	O15394	neural cell adhesion molecule 2	NCAM2	4685
Q9NYL2	0.48810357131990045	12.346479193942733	2.5498677944404955	0.021591785707150497	0.08488739689693434	-4.084540995359317	Q9NYL2	mitogen-activated protein kinase kinase kinase 20	MAP3K20	51776
O75348	0.37062090940296244	12.017832279820132	2.5488408188104663	0.02163645661085801	0.08498099110513468	-4.086487126134012	O75348	ATPase H+ transporting V1 subunit G1	ATP6V1G1	9550
P21912	0.3718077867688656	18.353094031755138	2.5471801588747196	0.021708877775719355	0.08518329400819358	-4.089633417841142	P21912	succinate dehydrogenase complex iron sulfur subunit B	SDHB	6390
P46776	0.439330661036168	12.252719331491177	2.546593163960604	0.02173453180157903	0.08520187490647872	-4.090745339603032	P46776	ribosomal protein L27a	RPL27A	6157
Q7Z4W1	0.506596496825571	14.799816348933442	2.5459629675621396	0.021762106083392706	0.08522794045928701	-4.091938979458582	Q7Z4W1	dicarbonyl and L-xylulose reductase	DCXR	51181
Q9Y4P8	-0.5450564833446521	9.542937699382747	-2.544651010901772	0.021819617873734973	0.08537108895266335	-4.094423536699285	Q9Y4P8	WD repeat domain, phosphoinositide interacting 2	WIPI2	26100
P62873	-0.6347830146497113	13.610899461718045	-2.5437704846989	0.021858298435562567	0.08544035463344178	-4.096090765060743	P62873	G protein subunit beta 1	GNB1	2782
Q9BUK0	0.48885926955413694	12.138196214098075	2.5422449898312522	0.021925466561309885	0.08562073375284292	-4.098978645757323	Q9BUK0	coiled-coil-helix-coiled-coil-helix domain containing 7	CHCHD7	79145
P01031	-0.7334326699519593	13.074459155070274	-2.5414703617845626	0.021959649012664305	0.08567207895458019	-4.100444804562052	P01031	complement C5	C5	727
Q8N2S1	-0.5808169667952701	14.244766813149504	-2.539060214306087	0.022066328162025178	0.08594724865713887	-4.1050053781411675	Q8N2S1	latent transforming growth factor beta binding protein 4	LTBP4	8425
P62760	-0.791108993222478	11.094639511754169	-2.538420705688044	0.022094717224702482	0.08594724865713887	-4.106215181774395	P62760	visinin like 1	VSNL1	7447
P53816	-0.3351440017842471	8.881393654403043	-2.5381996926794512	0.022104536524011148	0.08594724865713887	-4.106633258494421	P53816	phospholipase A and acyltransferase 3	PLAAT3	11145
P41240	-0.3801854634112516	10.873126873628593	-2.5379735525538143	0.02211458791865493	0.08594724865713887	-4.1070610183341305	P41240	C-terminal Src kinase	CSK	1445
P11586	0.42373530866620257	16.277948389595842	2.5362029325266535	0.02219343850087838	0.08617147284468794	-4.110409726278336	P11586	methylenetetrahydrofolate dehydrogenase, cyclohydrolase and formyltetrahydrofolate synthetase 1	MTHFD1	4522
Q9Y2K5	0.32484787672288995	8.688040136101689	2.5338789253112344	0.022297339583170435	0.08649244202119351	-4.114803569886519	Q9Y2K5	R3H domain containing 2	R3HDM2	22864
P06756	0.4448060148813511	13.374961737014239	2.5315887756512065	0.022400180220533358	0.08680869080707171	-4.119131770910647	P06756	integrin subunit alpha V	ITGAV	3685
Q9H3U7	0.6003054615747487	9.144175121277938	2.529448821835394	0.022496684450457913	0.08709980586189647	-4.123174647626569	Q9H3U7	SPARC related modular calcium binding 2	SMOC2	64094
P54619	0.8585403353962899	9.399143055229764	2.528592629098485	0.022535406472722133	0.08716686663190622	-4.124791799907068	P54619	protein kinase AMP-activated non-catalytic subunit gamma 1	PRKAG1	5571
P39656	-0.37746896979097677	11.938903882951852	-2.525317560098566	0.02268411073110274	0.0876588074077623	-4.130975555582879	P39656	dolichyl-diphosphooligosaccharide--protein glycosyltransferase non-catalytic subunit	DDOST	1650
P00966	0.4087187216712902	13.760416663717308	2.5229524428600594	0.022792079194749234	0.08793426072980559	-4.135439128402014	P00966	argininosuccinate synthase 1	ASS1	445
Q16666	-0.4434711497175208	12.079823149675015	-2.5223872839052754	0.022817951233513083	0.08793426072980559	-4.1365054676673445	Q16666	interferon gamma inducible protein 16	IFI16	3428
Q969E4	-0.29615373961182456	8.61054274941632	-2.5223390527663216	0.022820160469286647	0.08793426072980559	-4.136596465336143	Q969E4	transcription elongation factor A like 3	TCEAL3	85012
Q7M135	0.5849597968422309	16.580604421199922	2.5200850980925438	0.022923630652130014	0.08824947792639466	-4.140848189864696	Q7M135	NA	NA	NA
Q92804	0.48177637084726044	11.025450730508537	2.5183129376527242	0.023005296967050653	0.088450143430159	-4.144189970368492	Q92804	TATA-box binding protein associated factor 15	TAF15	8148
P63092	0.49465960524393715	9.256156789850692	2.517867667295512	0.02302585980526572	0.088450143430159	-4.145029466372526	P63092	GNAS complex locus	GNAS	2778
Q5VZP5	0.4619313512452621	12.606223646432333	2.5175421370031086	0.023040904046009992	0.088450143430159	-4.145643169602959	Q5VZP5	serine/threonine/tyrosine interacting like 2	STYXL2	92235
P52789	0.8648994501658827	10.942931548802411	2.515643745870992	0.02312882386010163	0.0886285515875516	-4.14922143267613	P52789	hexokinase 2	HK2	3099
P51452	0.5121249014551523	14.509324072562325	2.5155990286459837	0.023130898683419436	0.0886285515875516	-4.149305706184386	P51452	dual specificity phosphatase 3	DUSP3	1845
O60220	0.6547840609341247	13.909982494371043	2.514324983407894	0.023190087244051288	0.08868859024799094	-4.151706491241304	O60220	translocase of inner mitochondrial membrane 8A	TIMM8A	1678
Q9Y3D7	0.446582681445582	12.090350898297448	2.513444526753792	0.023231074953999863	0.08868859024799094	-4.1533653073757595	Q9Y3D7	presequence translocase associated motor 16	PAM16	51025
P31153	0.3071573768983349	13.210718198756943	2.5132791043531637	0.023238783514531625	0.08868859024799094	-4.153676942652454	P31153	methionine adenosyltransferase 2A	MAT2A	4144
P49840	0.35958527411541397	10.392078341945528	2.5125160349312208	0.023274373492674992	0.08868859024799094	-4.155114359091199	P49840	glycogen synthase kinase 3 alpha	GSK3A	2931
P22061	0.32905995132126264	16.019120400438947	2.512186477333824	0.02328976026759825	0.08868859024799094	-4.155735099706927	P22061	protein-L-isoaspartate (D-aspartate) O-methyltransferase	PCMT1	5110
Q02809	-0.3656147626857873	10.413396140762213	-2.512005879293448	0.023298196346329743	0.08868859024799094	-4.156075251929099	Q02809	procollagen-lysine,2-oxoglutarate 5-dioxygenase 1	PLOD1	5351
Q13243	0.4396612130092503	10.644086215917918	2.5119888642745605	0.02329899130011056	0.08868859024799094	-4.1561072987922065	Q13243	serine and arginine rich splicing factor 5	SRSF5	6430
O76031	0.37697785115745397	11.73007742656128	2.509379270381058	0.02342121928110178	0.08907061263485298	-4.161021244549036	O76031	caseinolytic mitochondrial matrix peptidase chaperone subunit X	CLPX	10845
P15374	0.3515962450722281	13.432396454282031	2.508634483777706	0.023456215257606484	0.08912048950021569	-4.162423305690696	P15374	ubiquitin C-terminal hydrolase L3	UCHL3	7347
A0A075B6I0	-0.3777374499315922	9.926507453131062	-2.5074259168721924	0.023513109149017025	0.08925339567935353	-4.164698059650316	A0A075B6I0	NA	NA	NA
P49748	0.38055000180229825	18.913533282156465	2.505884745728338	0.02358585093206946	0.08944615535039004	-4.167598166520362	P49748	acyl-CoA dehydrogenase very long chain	ACADVL	37
Q93052	-0.5236822588388748	16.680678814538044	-2.5022377798422175	0.023758837344122527	0.0899577818387815	-4.174457857514996	Q93052	LIM domain containing preferred translocation partner in lipoma	LPP	4026
P20810	0.3090042259714316	16.67988905383967	2.501260490990426	0.023805397556337333	0.0899577818387815	-4.176295350850235	P20810	calpastatin	CAST	831
P32320	-0.5954311174635478	9.638645682939536	-2.5012148600228246	0.023807573634916257	0.0899577818387815	-4.1763811385112675	P32320	cytidine deaminase	CDA	978
Q15008	-0.42833043230919543	12.415793805400568	-2.5011827292581983	0.02380910602067431	0.0899577818387815	-4.176441544965538	Q15008	proteasome 26S subunit, non-ATPase 6	PSMD6	9861
Q92890	0.3598351691726638	12.329350393059672	2.4974543422082562	0.023987558831871387	0.09054803255070636	-4.183448744775241	Q92890	ubiquitin recognition factor in ER associated degradation 1	UFD1	7353
Q14019	-0.4296353778079922	11.716088879734029	-2.4948259833078996	0.02411412372717455	0.09094150550072402	-4.1883858569185985	Q14019	coactosin like F-actin binding protein 1	COTL1	23406
P27144	0.49894870130503577	16.517591950196195	2.4933587372883212	0.024185052556647973	0.09112462448032117	-4.191140968989892	P27144	adenylate kinase 4	AK4	205
Q9NZU5	0.5030719548171323	14.294425125232639	2.490828847351015	0.02430781683686763	0.09150253047741391	-4.195889827555907	Q9NZU5	LIM and cysteine rich domains 1	LMCD1	29995
O75494	0.33375293666709105	10.245580025330058	2.48736688629716	0.024476769743784682	0.09205344706042014	-4.202384932802833	O75494	serine and arginine rich splicing factor 10	SRSF10	10772
Q6ICL3	0.4624473519549728	12.671076653861698	2.4865993391316303	0.024514378812076004	0.09210983847009738	-4.203824430026774	Q6ICL3	transport and golgi organization 2 homolog	TANGO2	128989
Q9UI08	-0.6340396871089542	10.109086210165017	-2.485913092685147	0.02454805067538827	0.09215134599157274	-4.205111290225449	Q9UI08	Enah/Vasp-like	EVL	51466
P56556	0.4267776953585596	16.310324828161253	2.4848738768435616	0.02459912519830254	0.09220560564654316	-4.207059753715115	P56556	NADH:ubiquinone oxidoreductase subunit A6	NDUFA6	4700
P15586	0.3563364442068053	10.414994121676209	2.484697953233057	0.02460778132526207	0.09220560564654316	-4.207389564620646	P15586	glucosamine (N-acetyl)-6-sulfatase	GNS	2799
Q96KG9	-0.3219769689358234	10.484350914658865	-2.482878576599459	0.024697471489911933	0.09240091391730788	-4.210799832388204	Q96KG9	SCY1 like pseudokinase 1	SCYL1	57410
P00403	-1.150457838506794	13.72546476155094	-2.4827205274884845	0.024705277499619024	0.09240091391730788	-4.211096031339013	P00403	cytochrome c oxidase subunit II	COX2	4513
P53634	-0.47695638756339953	9.409118435446985	-2.48106142244392	0.024787361763440763	0.0926228664793525	-4.214204860594411	P53634	cathepsin C	CTSC	1075
Q9Y2X7	-0.31545266791570725	10.879940327190353	-2.4788166209202616	0.024898835476072155	0.09295413097529046	-4.218409740495985	Q9Y2X7	GIT ArfGAP 1	GIT1	28964
P31948	-0.2717599586252959	16.752318018350216	-2.4766004719022985	0.025009352871875404	0.09312413775376514	-4.222559336731316	P31948	stress induced phosphoprotein 1	STIP1	10963
Q9P2R7	0.5624039758708506	18.070764275409513	2.476471411295736	0.02501580333123632	0.09312413775376514	-4.222800944946723	Q9P2R7	succinate-CoA ligase ADP-forming subunit beta	SUCLA2	8803
Q96HD1	0.4918538569322468	12.652638615775293	2.476348027352099	0.025021971546344415	0.09312413775376514	-4.223031921058404	Q96HD1	cysteine rich with EGF like domains 1	CRELD1	78987
Q6PI48	-0.2666716506388358	13.406578715386194	-2.476070942676192	0.02503582883387499	0.09312413775376514	-4.223550608498018	Q6PI48	aspartyl-tRNA synthetase 2, mitochondrial	DARS2	55157
P08174	-0.45693836214505446	11.878540642540154	-2.470639532639717	0.0253089336209341	0.09405409364786915	-4.233712831797713	P08174	CD55 molecule (Cromer blood group)	CD55	1604
P54652	0.5985082384294778	15.688582915545062	2.467542868763911	0.025465903754802597	0.09447656680355397	-4.239502381134318	P54652	heat shock protein family A (Hsp70) member 2	HSPA2	3306
Q00577	0.32170970502855134	14.862278409078915	2.46748180804463	0.025469008188141972	0.09447656680355397	-4.239616509000196	Q00577	purine rich element binding protein A	PURA	5813
O14683	-0.4922050646537812	10.90925280993203	-2.4667643969379363	0.02550550950171785	0.09452587825340927	-4.240957321422652	O14683	tumor protein p53 inducible protein 11	TP53I11	9537
Q99719	-0.4399493928154943	12.233363307701502	-2.4651600498628925	0.02558731696650709	0.09474285636780307	-4.2439551662066615	Q99719	septin 5	SEPTIN5	5413
P07357	-0.3749357331611858	13.860218313757038	-2.4629282789039877	0.02570153122494024	0.0950233610318808	-4.248123984258573	P07357	complement C8 alpha chain	C8A	731
Q08623	0.345085316414794	12.46257000511711	2.4627666328962565	0.025709822443876245	0.0950233610318808	-4.248425865501229	Q08623	pseudouridine 5'-phosphatase	PUDP	8226
O75122	0.41179751165033096	12.78811786807122	2.4623137893377476	0.025733063397536098	0.0950233610318808	-4.249271525232048	O75122	cytoplasmic linker associated protein 2	CLASP2	23122
Q9Y2Z9	0.34292911124772196	15.49896526820428	2.460549373520455	0.025823807260312755	0.09514153735102907	-4.252565822913716	Q9Y2Z9	coenzyme Q6, monooxygenase	COQ6	51004
Q5HYJ1	-0.36327499647931205	11.372443015029878	-2.4604843667265577	0.025827156343254516	0.09514153735102907	-4.252687175765761	Q5HYJ1	trans-2,3-enoyl-CoA reductase like	TECRL	253017
Q9ULD0	-0.9297645962574599	13.093143238433552	-2.4602956827417097	0.025836879478642275	0.09514153735102907	-4.253039397761972	Q9ULD0	oxoglutarate dehydrogenase L	OGDHL	55753
Q9H987	0.2973942474251796	15.162328140137474	2.459876309001207	0.025858502786051847	0.09514153735102907	-4.253822212797868	Q9H987	synaptopodin 2 like	SYNPO2L	79933
O60493	0.6047040233777601	14.91213542725557	2.456045531367492	0.0260568165434778	0.09578466947796488	-4.260970142496928	O60493	sorting nexin 3	SNX3	8724
Q15631	-0.776866961546899	12.562031545528214	-2.454974683283112	0.02611250993343838	0.09580336529723628	-4.262967385729764	Q15631	translin	TSN	7247
P11766	0.5115024759494453	16.098472391213935	2.454868476927006	0.026118039727197073	0.09580336529723628	-4.263165450773042	P11766	alcohol dehydrogenase 5 (class III), chi polypeptide	ADH5	128
P28827	0.5868908938323525	11.37412340269065	2.4545914804463957	0.02613246718517788	0.09580336529723628	-4.263682005888516	P28827	protein tyrosine phosphatase receptor type M	PTPRM	5797
Q9Y217	0.39819741624805616	11.43471258588006	2.453410631342796	0.026194056845425313	0.09591242296400725	-4.265883817039841	Q9Y217	myotubularin related protein 6	MTMR6	9107
P11055	2.7320775357437768	13.888453588756732	2.453118557735835	0.02620931175029218	0.09591242296400725	-4.266428345516371	P11055	myosin heavy chain 3	MYH3	4621
Q92575	-0.4680795752962723	12.142644515518311	-2.452459031034711	0.02624378956109957	0.09593757433097383	-4.267657831449059	Q92575	UBX domain protein 4	UBXN4	23190
Q9UNZ2	0.23603184201686567	14.873302063150124	2.452086298637122	0.02626329373411142	0.09593757433097383	-4.2683526126472975	Q9UNZ2	NSFL1 cofactor	NSFL1C	55968
O43674	0.5658948493707303	13.33128472044517	2.448666178942609	0.02644290215566748	0.09650711512547817	-4.274725614117167	O43674	NADH:ubiquinone oxidoreductase subunit B5	NDUFB5	4711
P61604	-0.3072218805349145	18.10709619419263	-2.4478250838677784	0.026487250300274844	0.0965824265649234	-4.276292296603819	P61604	heat shock protein family E (Hsp10) member 1	HSPE1	3336
Q9Y2L5	-0.6682915375469953	10.97897458012371	-2.446244118070062	0.026570799989960918	0.09675684295211058	-4.279236469748772	Q9Y2L5	trafficking protein particle complex subunit 8	TRAPPC8	22878
Q9H2H8	0.41775426844962915	11.907061319190134	2.4460213166718052	0.02658259446683323	0.09675684295211058	-4.279651316737013	Q9H2H8	peptidylprolyl isomerase like 3	PPIL3	53938
P08648	-0.4027962719489615	11.456018445379488	-2.444706861123861	0.02665227895277139	0.09686905792499566	-4.282098437979339	P08648	integrin subunit alpha 5	ITGA5	3678
Q15020	0.520975605564292	12.492929658481188	2.444542766094469	0.026660990408524463	0.09686905792499566	-4.282403892692831	Q15020	spliceosome associated factor 3, U4/U6 recycling protein	SART3	9733
Q96IZ0	-0.6231066221948502	10.927774693475708	-2.4373338783462324	0.027046365207797053	0.09818168047358056	-4.2958138877502305	Q96IZ0	pro-apoptotic WT1 regulator	PAWR	5074
P0C264	-0.7095387707972147	10.98696974573112	-2.4363501869578235	0.027099358467200647	0.09828645328308837	-4.297642386683522	P0C264	SH3 domain binding kinase family member 3	SBK3	100130827
P29558	0.3697358521270431	9.316896378707119	2.4356187852029545	0.027138824062382	0.09831108658862445	-4.299001712848433	P29558	RNA binding motif single stranded interacting protein 1	RBMS1	5937
P29966	-0.7173846278899809	12.619806661989697	-2.435263261377675	0.027158027345737756	0.09831108658862445	-4.299662395884808	P29966	myristoylated alanine rich protein kinase C substrate	MARCKS	4082
Q9Y6N5	-0.3241838739696661	14.099693758565886	-2.4346646063309114	0.027190392173926308	0.09831108658862445	-4.300774801358594	Q9Y6N5	sulfide quinone oxidoreductase	SQOR	58472
Q13049	0.29631851286502275	10.685096447212285	2.434437135659769	0.027202699382612265	0.09831108658862445	-4.301197449518703	Q13049	tripartite motif containing 32	TRIM32	22954
P34096	-0.4220534813988337	10.768013386883053	-2.433316752049897	0.027263394196685102	0.098443089151683	-4.303278902530906	P34096	ribonuclease A family member 4	RNASE4	6038
Q13683	0.4022177563195104	15.031912349462173	2.4314351695525755	0.027365613830858802	0.09872466353683605	-4.306773549887317	Q13683	integrin subunit alpha 7	ITGA7	3679
Q6PCB0	0.4523983161844356	10.884499260773758	2.430208388836422	0.027432455465514347	0.09882085158325427	-4.309051387779505	Q6PCB0	von Willebrand factor A domain containing 1	VWA1	64856
Q7Z3T8	-0.3062899267010728	10.89866691718971	-2.4297635893631577	0.027456728645936873	0.09882085158325427	-4.3098771466420205	Q7Z3T8	zinc finger FYVE-type containing 16	ZFYVE16	9765
P49908	-1.0634533567721487	11.08092404023801	-2.429610939545808	0.027465063587587487	0.09882085158325427	-4.31016052151787	P49908	selenoprotein P	SELENOP	6414
Q9BRJ2	0.32612236357544155	12.687481438948067	2.42812895844907	0.027546106719011705	0.09902497146207825	-4.312911215055898	Q9BRJ2	NA	NA	NA
Q9HD26	0.38389019481738806	10.436601454483693	2.4255769171477723	0.02768619683099453	0.09944081101643804	-4.317646273134422	Q9HD26	golgi associated PDZ and coiled-coil motif containing	GOPC	57120
O75116	1.0426911401298202	14.863256279473793	2.424744239658778	0.02773205079080317	0.09951774702285578	-4.319190738978543	O75116	Rho associated coiled-coil containing protein kinase 2	ROCK2	9475
P27348	0.29667459011684016	15.370957174809787	2.424157049943056	0.02776442934505148	0.09954623303027701	-4.320279726077409	P27348	tyrosine 3-monooxygenase/tryptophan 5-monooxygenase activation protein theta	YWHAQ	10971
O95490	-0.29487251130516334	9.253601779321924	-2.423107082222248	0.02782241526170867	0.0996664004933504	-4.322226673563776	O95490	adhesion G protein-coupled receptor L2	ADGRL2	23266
O75128	0.6577676666437124	12.759726052910704	2.4176997774389255	0.028122857424390926	0.10065412854968739	-4.332247374884625	O75128	cordon-bleu WH2 repeat protein	COBL	23242
Q00839	-0.26637033796228415	16.23875726428872	-2.416568576249762	0.028186095929010425	0.10075814204353173	-4.334342413398302	Q00839	heterogeneous nuclear ribonucleoprotein U	HNRNPU	3192
P35232	0.4020386708437549	17.301443225552056	2.415670432589577	0.028236401234594782	0.10075814204353173	-4.336005502262996	P35232	prohibitin 1	PHB1	5245
P14866	-0.2715731712068017	14.820822611316721	-2.4154589004567146	0.028248261544513095	0.10075814204353173	-4.3363971547044695	P14866	heterogeneous nuclear ribonucleoprotein L	HNRNPL	3191
Q05048	-0.3493938465765005	8.831751794210266	-2.4154123685416913	0.028250871154852256	0.10075814204353173	-4.336483306614394	Q05048	cleavage stimulation factor subunit 1	CSTF1	1477
Q9Y2Z4	0.340472251961927	10.608552436381876	2.414957883303118	0.02827637164192228	0.10076085887799602	-4.337324727645758	Q9Y2Z4	tyrosyl-tRNA synthetase 2	YARS2	51067
P09104	-0.5296526466256015	13.725254279901307	-2.4136592596887065	0.028349355298326863	0.10089268361435998	-4.339728566979108	P09104	enolase 2	ENO2	2026
P55196	0.3540779827413445	12.595152970204978	2.4134184660436455	0.02836290762053577	0.10089268361435998	-4.340174227723009	P55196	afadin, adherens junction formation factor	AFDN	4301
Q4KMP7	-0.32584581868150764	9.304088234816788	-2.4129610598937097	0.028388668151442278	0.10089620015778744	-4.341020739225726	Q4KMP7	TBC1 domain family member 10B	TBC1D10B	26000
Q96CW1	-0.8069306942362928	14.022318186809228	-2.4124049982698206	0.02842001458198917	0.10091954611372439	-4.342049732190629	Q96CW1	adaptor related protein complex 2 subunit mu 1	AP2M1	1173
Q9NUP9	1.1894277569985494	11.574227468046185	2.410677019249081	0.028517633269177875	0.10117797936007097	-4.345246672945274	Q9NUP9	lin-7 homolog C, crumbs cell polarity complex component	LIN7C	55327
P14621	0.3122887498212279	14.38322527720956	2.4071868034883455	0.028715771990811895	0.10179228835385279	-4.351700757298994	P14621	acylphosphatase 2	ACYP2	98
Q86YR5	-0.38893876738801936	11.403855430473314	-2.4010903235310357	0.029064987450883203	0.10294060338038895	-4.362964094959855	Q86YR5	G protein signaling modulator 1	GPSM1	26086
O00401	-0.4192594519395758	11.306272919484794	-2.4000309253850025	0.029126078433999343	0.10299430668074834	-4.364920016943035	O00401	WASP like actin nucleation promoting factor	WASL	8976
Q06190	0.5235026280157573	10.116470631086639	2.399950440518822	0.02913072460010363	0.10299430668074834	-4.365068596591399	Q06190	protein phosphatase 2 regulatory subunit B''alpha	PPP2R3A	5523
Q7Z7H5	-0.7062873114764567	12.442001193466927	-2.392954929417724	0.029537236847071144	0.10433898896421172	-4.377973969437869	Q7Z7H5	transmembrane p24 trafficking protein 4	TMED4	222068
P25325	-0.4422942101791012	13.828568989969414	-2.39252683264583	0.029562286585980927	0.10433898896421172	-4.378763163255976	P25325	mercaptopyruvate sulfurtransferase	MPST	4357
Q96IY4	-1.0279108011827685	12.363269095801806	-2.3906832542879837	0.029670391049267195	0.10462987250533791	-4.382161045526776	Q96IY4	carboxypeptidase B2	CPB2	1361
Q92747	0.2538105367640284	13.065944605045207	2.3902057180981915	0.029698453690929254	0.10463823692314433	-4.38304099117443	Q92747	actin related protein 2/3 complex subunit 1A	ARPC1A	10552
Q9UMR2	0.3335233350033793	9.845569864911646	2.3892806070921	0.02975288945622064	0.1047394284833074	-4.3847454425485886	Q9UMR2	DEAD-box helicase 19B	DDX19B	11269
A3KMH1	0.39737579463985817	13.628210941109092	2.3875206557530118	0.029856708907119254	0.10501414108695745	-4.387987186834096	A3KMH1	von Willebrand factor A domain containing 8	VWA8	23078
Q08209	-0.27960585781210945	11.166499387454461	-2.386200525107155	0.029934807281010504	0.10519798969418101	-4.390418078232797	Q08209	protein phosphatase 3 catalytic subunit alpha	PPP3CA	5530
P04003	-0.6476971565453926	13.657693172132916	-2.384064353451752	0.030061590084290487	0.10555246242527168	-4.394350311253424	P04003	complement component 4 binding protein alpha	C4BPA	722
P30405	0.3881894219079314	16.83615597845518	2.382650753112556	0.030145765835507855	0.10575685120415461	-4.396951548572982	P30405	peptidylprolyl isomerase F	PPIF	10105
O43325	0.3104333863522495	11.029915904482765	2.379022449764018	0.030362837810554075	0.10642671118966157	-4.403624894558984	O43325	LYR motif containing 1	LYRM1	57149
P40222	0.49619669527200116	10.590390929123522	2.3761788478405594	0.030533990896183562	0.1069346044025414	-4.408851674845752	P40222	taxilin alpha	TXLNA	200081
P42898	-0.519439550427899	9.95275580030609	-2.375525626620511	0.030573435587773527	0.10698075871907352	-4.410051939323972	P42898	methylenetetrahydrofolate reductase	MTHFR	4524
Q92625	0.335763661626693	10.948438212680758	2.374383917643834	0.03064249275132184	0.1071303630696428	-4.412149408497067	Q92625	ankyrin repeat and sterile alpha motif domain containing 1A	ANKS1A	23294
Q12962	0.38408839837694053	9.77020778396096	2.3728321588685626	0.030736587474527434	0.10736717048349077	-4.4149994385716145	Q12962	TATA-box binding protein associated factor 10	TAF10	6881
P42356	-0.5017553257478955	9.978662682758559	-2.372330679586502	0.030767053996403622	0.10738150036619704	-4.4159202919860006	P42356	phosphatidylinositol 4-kinase alpha	PI4KA	5297
Q15746	-0.9516737596409541	14.472649355891365	-2.3713269653209372	0.030828118326428927	0.10750250508865156	-4.417763113277269	Q15746	myosin light chain kinase	MYLK	4638
Q9GZT3	0.4211017534730992	14.529240478973263	2.369225738434878	0.030956322944542553	0.10785723126870984	-4.421619788645714	Q9GZT3	SRA stem-loop interacting RNA binding protein	SLIRP	81892
Q13561	0.2673306864018645	15.35144837809679	2.3681816620989093	0.03102021277115349	0.10798745864693006	-4.423535532554212	Q13561	dynactin subunit 2	DCTN2	10540
Q5U5X0	0.30842497465692276	12.735934558933355	2.366823743071641	0.031103493045995537	0.10818490792172486	-4.426026544759177	Q5U5X0	LYR motif containing 7	LYRM7	90624
Q9NTI5	-0.6859426563635651	10.847997947748738	-2.3657976643456253	0.031166561212097304	0.10831177800074429	-4.427908373450656	Q9NTI5	PDS5 cohesin associated factor B	PDS5B	23047
Q14258	-0.325049045477396	12.882473931596119	-2.362795210539052	0.03135179925230719	0.10878965130002437	-4.4334126728699434	Q14258	tripartite motif containing 25	TRIM25	7706
Q02978	0.7937440852677611	16.449668887105375	2.3627032600665365	0.03135748849158571	0.10878965130002437	-4.433581190774705	Q02978	solute carrier family 25 member 11	SLC25A11	8402
Q5T5P2	1.304433454765702	11.828672143769163	2.3600848066396276	0.031519907669059335	0.10926007143496058	-4.438378742325343	Q5T5P2	KIAA1217	KIAA1217	56243
P17661	0.31762849458829834	21.151381553736265	2.3590023393112167	0.03158728244020076	0.1093139733336337	-4.440361315388743	P17661	desmin	DES	1674
Q13237	-0.6396049667827999	10.013945431881043	-2.358972607037027	0.03158913494075297	0.1093139733336337	-4.440415764934999	Q13237	protein kinase cGMP-dependent 2	PRKG2	5593
P08240	0.7243553289396392	12.275084489169364	2.3575361834956627	0.03167875455045925	0.10953104183702932	-4.443045941851034	P08240	SRP receptor subunit alpha	SRPRA	6734
O14641	-0.39417221349258647	9.690110866918822	-2.3559461278988127	0.031778238015913965	0.10969076009808017	-4.445956545951621	O14641	dishevelled segment polarity protein 2	DVL2	1856
Q9BVV7	0.44186337513258245	12.986298576708313	2.3559369845101354	0.03177881092947081	0.10969076009808017	-4.445973280283528	Q9BVV7	translocase of inner mitochondrial membrane 21	TIMM21	29090
Q14980	0.4360933681970227	15.426808191206892	2.3522642772030546	0.032009724806028664	0.11027164885011945	-4.452692624689982	Q14980	nuclear mitotic apparatus protein 1	NUMA1	4926
Q15046	-0.3390633673065082	14.055983447959434	-2.352156247991768	0.032016540725082414	0.11027164885011945	-4.452890192690834	Q15046	lysyl-tRNA synthetase 1	KARS1	3735
Q9Y5L4	0.38191504470230697	13.696780774126543	2.351511376921461	0.032057256134834004	0.11027164885011945	-4.4540694683843824	Q9Y5L4	translocase of inner mitochondrial membrane 13	TIMM13	26517
P14555	-1.1028904485723086	11.624820158752485	-2.3511349291044588	0.032081046506549325	0.11027164885011945	-4.454757807616611	P14555	phospholipase A2 group IIA	PLA2G2A	5320
Q7Z3C6	1.2539513277816479	10.331829968614185	2.351112398826328	0.03208247087831857	0.11027164885011945	-4.454799002835911	Q7Z3C6	autophagy related 9A	ATG9A	79065
Q15126	-0.3886826331780746	11.799231755861625	-2.3503395026788865	0.032131369619443885	0.11034660072512222	-4.456212082208837	Q15126	phosphomevalonate kinase	PMVK	10654
Q9NW15	-0.39658699270838405	9.678184699259864	-2.3484665157934135	0.0322501581970262	0.11066124206949261	-4.459635533125741	Q9NW15	anoctamin 10	ANO10	55129
P07451	1.7976703305918011	12.48286789549987	2.3455378190587886	0.03243672890072219	0.11120774142478239	-4.4649860130008285	P07451	carbonic anhydrase 3	CA3	761
P28906	-0.5412235646162475	12.251885941260387	-2.341456903642577	0.032698391177556616	0.11201055278905643	-4.472436193943167	P28906	CD34 molecule	CD34	947
Q9BX97	-0.47278480310064275	12.778959760832683	-2.3407263347689984	0.032745442757776654	0.1120136569442987	-4.473769278159139	Q9BX97	plasmalemma vesicle associated protein	PLVAP	83483
P50750	-0.30664530319687344	8.664696358183317	-2.340588912959308	0.032754300373351274	0.1120136569442987	-4.474020012387925	P50750	cyclin dependent kinase 9	CDK9	1025
P13667	-0.2913308368193661	15.207018392371092	-2.337492330004797	0.032954489859090524	0.11260372247992928	-4.479668044824535	P13667	protein disulfide isomerase family A member 4	PDIA4	9601
Q99714	-0.4083912418898574	15.18208739704428	-2.336965431256017	0.03298866715713803	0.1126260195565995	-4.480628728937216	Q99714	hydroxysteroid 17-beta dehydrogenase 10	HSD17B10	3028
Q99627	0.3773442058069101	11.533756644590344	2.3359253239688527	0.03305623137113416	0.11271793915256063	-4.482524831508674	Q99627	COP9 signalosome subunit 8	COPS8	10920
Q9NRK6	0.37283097244818997	10.548201434287455	2.335522155099183	0.03308245566734532	0.11271793915256063	-4.483259694514637	Q9NRK6	ATP binding cassette subfamily B member 10	ABCB10	23456
Q96L96	0.40917270328844424	12.850118200352119	2.335273886742021	0.03309861409930334	0.11271793915256063	-4.483712187370047	Q96L96	alpha kinase 3	ALPK3	57538
P60033	-0.23769600459990947	9.712274204382426	-2.333979156396782	0.033183001068659415	0.11289265543806974	-4.486071583456125	P60033	CD81 molecule	CD81	975
Q9UKP3	-0.3727805987423203	12.503978534080517	-2.333636738919791	0.0332053526184158	0.11289265543806974	-4.486695468204466	Q9UKP3	integrin subunit beta 1 binding protein 2	ITGB1BP2	26548
Q9UBR2	-0.46552597818195274	12.442194472600228	-2.3326489667582453	0.03326990930852941	0.11301779867693101	-4.488494943100049	Q9UBR2	cathepsin Z	CTSZ	1522
P05154	-0.36913743236539354	10.56714271443618	-2.3316597084932433	0.03333468108036498	0.11314346336693881	-4.490296758446009	P05154	serpin family A member 5	SERPINA5	5104
Q15274	-0.6862673855772741	12.349362044784971	-2.3300480690568084	0.03344045661584942	0.11338229410630941	-4.4932313793651515	Q15274	quinolinate phosphoribosyltransferase	QPRT	23475
O75880	0.4069753631052837	12.458049938240285	2.3297398549678308	0.033460721216740465	0.11338229410630941	-4.493792492636758	O75880	synthesis of cytochrome C oxidase 1	SCO1	6341
O14936	-0.5191349290429788	11.051412846767452	-2.327129896429041	0.03363278408062576	0.1138705981383115	-4.498542569349592	O14936	calcium/calmodulin dependent serine protein kinase	CASK	8573
Q9NP97	0.30597487653335875	10.18913806509061	2.325606022205914	0.03373362941632822	0.11411716994410702	-4.501314805306912	Q9NP97	dynein light chain roadblock-type 1	DYNLRB1	83658
P55786	-0.304625173491635	15.356937382267839	-2.3230021412820676	0.0339066024119558	0.1146071299783369	-4.506049762495675	P55786	aminopeptidase puromycin sensitive	NPEPPS	9520
Q9H9B4	0.2935747772906705	13.374751229605495	2.318050404334651	0.034237836134321895	0.11563076830438895	-4.515047030340307	Q9H9B4	sideroflexin 1	SFXN1	94081
Q8N6T3	-0.33621277440390607	10.256151577360916	-2.3169603805099723	0.03431115638583025	0.1157823860476277	-4.517026344832983	Q8N6T3	ADP ribosylation factor GTPase activating protein 1	ARFGAP1	55738
A6NDG6	0.2926762832486318	13.610803209744645	2.3158000085384103	0.0343893701693306	0.11595025223483736	-4.519132903792014	A6NDG6	phosphoglycolate phosphatase	PGP	283871
P52758	0.4534682987347871	13.904282629431636	2.315055273723807	0.0344396562527816	0.11602375510138914	-4.520484637793577	P52758	reactive intermediate imine deaminase A homolog	RIDA	10247
Q9Y4Z0	0.2986058415176167	11.561018970758722	2.313322996585422	0.03455688975866326	0.11632248924548384	-4.523627996467207	Q9Y4Z0	LSM4 homolog, U6 small nuclear RNA and mRNA degradation associated	LSM4	25804
P46781	-0.27158210104700053	13.874346134986052	-2.3126631639192103	0.034601642745884724	0.11633923735127853	-4.524825015631738	P46781	ribosomal protein S9	RPS9	6203
Q04760	-0.25830410498631906	16.002094908275538	-2.312407578949207	0.03461899230781969	0.11633923735127853	-4.525288634117818	Q04760	glyoxalase I	GLO1	2739
O00159	-0.5682383335616343	15.032369155852688	-2.3116615409261794	0.03466968128512564	0.11641352998707068	-4.526641767376809	O00159	myosin IC	MYO1C	4641
Q9UL25	0.71136608734448	13.59764359697632	2.3105839445761442	0.03474302040039877	0.11656369200232634	-4.5285958918173295	Q9UL25	RAB21, member RAS oncogene family	RAB21	23011
Q13435	-0.3268018601651157	12.451288548361596	-2.309437532712899	0.034821202368679444	0.11664627808589301	-4.5306743190761924	Q13435	splicing factor 3b subunit 2	SF3B2	10992
O75915	-0.507245802197728	12.594064182795258	-2.3093831696225866	0.03482491386016349	0.11664627808589301	-4.530772866029995	O75915	ADP ribosylation factor like GTPase 6 interacting protein 5	ARL6IP5	10550
P30039	0.5013586225208844	9.218528319226857	2.306156174250427	0.03504589257682367	0.11720675321838327	-4.536620586823254	P30039	phenazine biosynthesis like protein domain containing	PBLD	64081
Q96IJ6	-0.3653391325292201	11.405025246716232	-2.3060993205503975	0.0350497975497154	0.11720675321838327	-4.536723577027499	Q96IJ6	GDP-mannose pyrophosphorylase A	GMPPA	29926
Q9H3K2	0.40920227639848505	10.43831967326587	2.3048184102162597	0.03513788432669179	0.11733234270398729	-4.539043610553692	Q9H3K2	growth hormone inducible transmembrane protein	GHITM	27069
O95487	-0.5091080463233197	11.278773067696305	-2.3047155215681117	0.035144968843325436	0.11733234270398729	-4.5392299390072965	O95487	SEC24 homolog B, COPII coat complex component	SEC24B	10427
Q9NQG5	-0.7142404318196149	11.79139088913181	-2.3031623497996097	0.03525207674569373	0.11755460914641107	-4.542042194404319	Q9NQG5	regulation of nuclear pre-mRNA domain containing 1B	RPRD1B	58490
P40121	-0.7501758545699637	12.045455278182283	-2.302913457075341	0.035269268936143953	0.11755460914641107	-4.542492766427383	P40121	capping actin protein, gelsolin like	CAPG	822
Q00688	0.3550123922074153	14.768194680062296	2.2997987720878728	0.03548507904557254	0.11817720928259767	-4.548129279133915	Q00688	FKBP prolyl isomerase 3	FKBP3	2287
Q09328	-0.7158300335919066	9.219821922227393	-2.298566525759958	0.0355707992825212	0.1183659031680628	-4.550358188277495	Q09328	alpha-1,6-mannosylglycoprotein 6-beta-N-acetylglucosaminyltransferase	MGAT5	4249
O96033	0.42241288406495947	10.9123565055426	2.2969031358225562	0.03568681878608254	0.11865503095160342	-4.553366025746765	O96033	molybdenum cofactor synthesis 2	MOCS2	4338
Q06323	0.28815045206933476	13.961851869785669	2.2951359491652408	0.035810465502253856	0.11896902609353992	-4.556560379797649	Q06323	proteasome activator subunit 1	PSME1	5720
P78344	0.26152095315244495	13.881076527997775	2.2940998864911255	0.03588314294438285	0.11911331802157404	-4.55843259585156	P78344	eukaryotic translation initiation factor 4 gamma 2	EIF4G2	1982
Q99417	0.5116586727931036	10.322115408469548	2.2927705112317587	0.03597659752849306	0.11932628805663863	-4.560834231294599	Q99417	MYC binding protein	MYCBP	26292
Q7L576	0.398484483897553	10.854860870407002	2.2892147678409236	0.03622768395917636	0.12006131551320204	-4.567254619968024	Q7L576	cytoplasmic FMR1 interacting protein 1	CYFIP1	23191
P24311	0.875817624392182	11.06119457195381	2.286111012512058	0.03644819081167958	0.12069388713493573	-4.57285484965514	P24311	cytochrome c oxidase subunit 7B	COX7B	1349
Q9NXA8	0.3570343546116277	14.86828051885632	2.284405843977513	0.03656986771609488	0.12099843315000361	-4.57592994987204	Q9NXA8	sirtuin 5	SIRT5	23408
Q02338	0.4876089914147741	15.246275001431593	2.2806842030672474	0.03683675399030437	0.1217825478916475	-4.582637596179328	Q02338	3-hydroxybutyrate dehydrogenase 1	BDH1	622
Q8N163	0.253883929112094	12.274001558780128	2.279005156292809	0.03695775603408806	0.12202484996778741	-4.585662020699937	Q8N163	cell cycle and apoptosis regulator 2	CCAR2	57805
P28072	0.4234739112968722	12.73340594253654	2.2788360363027964	0.03696996436539397	0.12202484996778741	-4.585966590758756	P28072	proteasome 20S subunit beta 6	PSMB6	5694
P15531	-0.36553412530945906	12.466351449694297	-2.277817712464142	0.03704355411037945	0.1221643550588731	-4.587800263267155	P15531	NME/NM23 nucleoside diphosphate kinase 1	NME1	4830
Q7Z2K6	0.3964258464041084	10.640561677257377	2.2774215803105924	0.03707221773944688	0.1221643550588731	-4.588513458998587	Q7Z2K6	endoplasmic reticulum metallopeptidase 1	ERMP1	79956
Q2TAA2	0.4025867288130147	13.083172149487561	2.2765345137899926	0.03713647985563666	0.12227718872433962	-4.5901103077879135	Q2TAA2	isoamyl acetate hydrolyzing esterase 1 (putative)	IAH1	285148
P48723	-0.29252810425328235	9.071480139179021	-2.2758466419465795	0.037186383171711135	0.12234259988560538	-4.591348363448908	P48723	heat shock protein family A (Hsp70) member 13	HSPA13	6782
Q8WYQ3	0.4516640406869943	12.833066303611547	2.2741862745536845	0.037307096427481375	0.12264068099203522	-4.594335980474689	Q8WYQ3	coiled-coil-helix-coiled-coil-helix domain containing 10	CHCHD10	400916
Q9UMX0	0.318755597054885	11.082336293616253	2.271485130276735	0.03750425842456728	0.12318621588648858	-4.599194011376333	Q9UMX0	ubiquilin 1	UBQLN1	29979
Q9UPT6	-0.33771048955722627	11.754857265710996	-2.27108514779002	0.03753353643877543	0.12318621588648858	-4.599913137616892	Q9UPT6	mitogen-activated protein kinase 8 interacting protein 3	MAPK8IP3	23162
Q9Y235	0.5590674872349481	13.942628701993604	2.269395477431313	0.03765745272142173	0.12348614558505143	-4.602950286102278	Q9Y235	apolipoprotein B mRNA editing enzyme catalytic subunit 2	APOBEC2	10930
Q16851	0.32536575910908994	17.45013700091325	2.269012963031781	0.03768555830155142	0.12348614558505143	-4.603637690726441	Q16851	UDP-glucose pyrophosphorylase 2	UGP2	7360
Q4J6C6	2.320478608936609	14.383810554805095	2.2675584137186666	0.037792611291941905	0.12366579393914945	-4.60625108477103	Q4J6C6	prolyl endopeptidase like	PREPL	9581
Q9Y6X5	-0.33264330592565017	8.9801543754894	-2.2674137294649115	0.037803275361104845	0.12366579393914945	-4.606510993499059	Q9Y6X5	ectonucleotide pyrophosphatase/phosphodiesterase 4	ENPP4	22875
Q5SQH8	0.4918704897637429	9.592790734492814	2.267031376814239	0.0378314704758606	0.12366579393914945	-4.607197806259823	Q5SQH8	chromosome 6 open reading frame 136	C6orf136	221545
P23946	-0.809729506505052	11.15801729441157	-2.261339217397871	0.038253541743174344	0.12494520891736094	-4.6174156332319924	P23946	chymase 1	CMA1	1215
Q96C01	0.3400530237482755	12.952550718792889	2.260140199077824	0.03834300619992651	0.1251370707149845	-4.61956630552027	Q96C01	family with sequence similarity 136 member A	FAM136A	84908
P17252	0.48104150797185063	11.501216342909169	2.2590284146988733	0.038426135874516	0.12530796750752896	-4.621559992540025	P17252	protein kinase C alpha	PRKCA	5578
Q8WVJ2	0.37996644665746615	11.174672106378058	2.258061652600796	0.0384985584854412	0.12537227887901894	-4.623293218394165	Q8WVJ2	NudC domain containing 2	NUDCD2	134492
P09493	0.33934424477099157	22.12063309727839	2.2576685696270054	0.038528041677816795	0.12537227887901894	-4.623997836377864	P09493	tropomyosin 1	TPM1	7168
P52888	-0.2730844941143449	12.657887339377181	-2.2575331843747715	0.03853820111871636	0.12537227887901894	-4.624240505861019	P52888	thimet oligopeptidase 1	THOP1	7064
P46782	-0.3850970160827618	14.018504612237257	-2.2566211941035332	0.038606702804895754	0.12549489267704741	-4.625874998931506	P46782	ribosomal protein S5	RPS5	6193
P13804	0.33923546112840697	18.84099488318008	2.254516379694299	0.038765233405913944	0.12590972540852272	-4.629646027531143	P13804	electron transfer flavoprotein subunit alpha	ETFA	2108
P23327	0.33521338774860254	17.81277380186235	2.253671020270583	0.03882907473558842	0.12601659075541963	-4.631160089286482	P23327	histidine rich calcium binding protein	HRC	3270
P61289	0.28800738073623044	10.179763107917202	2.25198118528653	0.03895698419838715	0.12633104828027933	-4.634185767142126	P61289	proteasome activator subunit 3	PSME3	10197
Q9NR28	0.5000916294155822	12.61331209777915	2.2511142254001997	0.039022759556756395	0.12637706745482252	-4.635737626564633	Q9NR28	diablo IAP-binding mitochondrial protein	DIABLO	56616
P36959	0.41014287723595366	10.199716878219103	2.2509763276369363	0.03903323124433262	0.12637706745482252	-4.635984435804503	P36959	guanosine monophosphate reductase	GMPR	2766
P62987	-0.3506257033428355	9.89938372653868	-2.2496350465999098	0.03913522206876915	0.12647501846172088	-4.6383846584068955	P62987	ubiquitin A-52 residue ribosomal protein fusion product 1	UBA52	7311
Q14165	-0.4538772296744398	12.249794303294204	-2.249545165645629	0.039142065465084926	0.12647501846172088	-4.638545474409856	Q14165	malectin	MLEC	9761
P49247	0.49164389370339734	11.011251685597719	2.2493537814204436	0.039156640874105086	0.12647501846172088	-4.6388878903180775	P49247	ribose 5-phosphate isomerase A	RPIA	22934
P42765	0.32373676919657157	18.633353350952326	2.247745189987285	0.039279347543346915	0.12677082610463708	-4.6417653232685225	P42765	acetyl-CoA acyltransferase 2	ACAA2	10449
O43837	-0.3792033917355795	17.040329139543676	-2.2459101992949435	0.03941976133977864	0.12704934857911182	-4.645046458302177	O43837	isocitrate dehydrogenase (NAD(+)) 3 non-catalytic subunit beta	IDH3B	3420
Q6WCQ1	0.42616245629614014	10.465833514958682	2.2457619502358463	0.039431125750874006	0.12704934857911182	-4.645311481928888	Q6WCQ1	myosin phosphatase Rho interacting protein	MPRIP	23164
Q16512	0.3421778441120775	10.864859911768892	2.245016840663628	0.0394882902124405	0.12704934857911182	-4.646643373245338	Q16512	protein kinase N1	PKN1	5585
P49589	-0.28627964506651793	11.614709212438669	-2.2449891165042244	0.039490418684300414	0.12704934857911182	-4.6466929261312355	P49589	cysteinyl-tRNA synthetase 1	CARS1	833
Q15424	0.43226431951114286	11.331953525330091	2.235665684561438	0.04021229191569241	0.12916518774670854	-4.663339466762064	Q15424	scaffold attachment factor B	SAFB	6294
O00712	-0.27453541227536604	10.300978224787615	-2.2355495186320713	0.04022136304291451	0.12916518774670854	-4.663546651819859	O00712	nuclear factor I B	NFIB	4781
Q13361	-0.9688682917826004	14.666179440754938	-2.234631471558994	0.04029311814899586	0.12916518774670854	-4.6651838192361605	Q13361	microfibril associated protein 5	MFAP5	8076
Q8N1G4	0.2284470310656559	15.332075320183948	2.2344685865692573	0.040305861759021684	0.12916518774670854	-4.6654742585066735	Q8N1G4	leucine rich repeat containing 47	LRRC47	57470
P13796	-0.3807349551179602	12.14094716979852	-2.234143674528708	0.040331293046987925	0.12916518774670854	-4.666053574817083	P13796	lymphocyte cytosolic protein 1	LCP1	3936
P07437	-0.5090102979942088	14.174589563361462	-2.233907849915298	0.04034976068628136	0.12916518774670854	-4.666474021678711	P07437	tubulin beta class I	TUBB	203068
Q9H019	0.3372635804334436	12.757024321119044	2.233648658431831	0.04037006727266388	0.12916518774670854	-4.666936102576408	Q9H019	mitochondrial fission regulator 1 like	MTFR1L	56181
Q15436	-0.3549910432187726	12.45380282988956	-2.2328934382361263	0.04042928983841712	0.12925313776442146	-4.6682823356382706	Q15436	SEC23 homolog A, COPII coat complex component	SEC23A	10484
P52179	0.2964479043842161	19.011459778326046	2.2300182189669897	0.04065549726146182	0.12986846399360882	-4.673405475053599	P52179	myomesin 1	MYOM1	8736
Q9BW61	0.37489456093645046	9.0776519859169	2.229637616207285	0.040685529107744874	0.12986846399360882	-4.674083388354887	Q9BW61	DET1 and DDB1 associated 1	DDA1	79016
P22307	0.22120438146885135	14.220279337458026	2.2289806278985314	0.04073741793603578	0.12993226566442737	-4.675253447598168	P22307	sterol carrier protein 2	SCP2	6342
Q8WXF1	0.3713811108196854	12.23406047463453	2.227873710574754	0.04082498115524002	0.1301096621637657	-4.677224403493781	Q8WXF1	paraspeckle component 1	PSPC1	55269
O75947	0.36487648409507756	18.409070479671936	2.223799355392431	0.041148793185022556	0.13103912012712812	-4.68447477300253	O75947	ATP synthase peripheral stalk subunit d	ATP5PD	10476
Q96D71	0.7529378170362602	11.743857134682026	2.2221885388500726	0.041277470481541144	0.13124909766689563	-4.687339351969452	Q96D71	RALBP1 associated Eps domain containing 1	REPS1	85021
P41208	-0.4063159888444101	10.167030513194545	-2.2221671885437697	0.04127917851983631	0.13124909766689563	-4.687377312860308	P41208	centrin 2	CETN2	1069
P30711	-0.5396337930926833	13.923855496313665	-2.220544161534119	0.04140921398068398	0.13155985065782047	-4.6902625059997956	P30711	glutathione S-transferase theta 1	GSTT1	2952
Q9UKG1	0.34632798054095204	13.621092327635475	2.2196916932163346	0.041477665185654905	0.13167461442024353	-4.691777469280638	Q9UKG1	adaptor protein, phosphotyrosine interacting with PH domain and leucine zipper 1	APPL1	26060
P49207	0.3717418702830475	13.92444766481014	2.217047004458374	0.041690696377412725	0.13224782425638787	-4.69647555695253	P49207	ribosomal protein L34	RPL34	6164
P05976	2.2631141763782736	11.419377616839663	2.215722381260312	0.04179777674320901	0.13248431492224924	-4.698827556794798	P05976	myosin light chain 1	MYL1	4632
Q8WW22	0.3287972256355012	13.257273562106743	2.2133652963754953	0.04198895087984683	0.13298677833096123	-4.703010988898618	Q8WW22	DnaJ heat shock protein family (Hsp40) member A4	DNAJA4	55466
Q12906	0.3317651721471009	14.655238224492248	2.2129460716616975	0.042023037437241915	0.13299132205274772	-4.703754800285216	Q12906	interleukin enhancer binding factor 3	ILF3	3609
P23229	0.43928928954371926	13.675615256061732	2.2125361413199385	0.04205639310111302	0.13299354743853517	-4.7044820502123965	P23229	integrin subunit alpha 6	ITGA6	3655
P07951	0.430252501270008	18.814624916809326	2.2121112357751245	0.04209099320205412	0.13299970156087387	-4.705235793377764	P07951	tropomyosin 2	TPM2	7169
P25686	0.3661962249379336	11.991954620568471	2.2103094862667954	0.04223800337532706	0.13330445462550655	-4.708431092977006	P25686	DnaJ heat shock protein family (Hsp40) member B2	DNAJB2	3300
O60256	0.4970544771634291	11.058617597949288	2.2097298264803187	0.04228540070992095	0.13330445462550655	-4.709458798022243	O60256	phosphoribosyl pyrophosphate synthetase associated protein 2	PRPSAP2	5636
Q9Y696	0.3301498928563493	16.186462164907372	2.209727070632165	0.04228562616649999	0.13330445462550655	-4.709463683654483	Q9Y696	chloride intracellular channel 4	CLIC4	25932
Q14203	0.326080093865766	15.909752030328322	2.2032721724877553	0.04281677208474297	0.13487448778125147	-4.720898346443146	Q14203	dynactin subunit 1	DCTN1	1639
P25205	0.2903232780957996	9.986548561738003	2.2028245780154374	0.042853831015706625	0.13488690396211211	-4.721690598451186	P25205	minichromosome maintenance complex component 3	MCM3	4172
Q86UU1	0.4713906450517964	13.819402891783458	2.2019859719490493	0.04292334407804145	0.13500137484931493	-4.723174722641122	Q86UU1	pleckstrin homology like domain family B member 1	PHLDB1	23187
Q14697	-0.3519094943297798	15.322639370291142	-2.2012415123854496	0.04298514075196258	0.1350914184280429	-4.72449198288006	Q14697	glucosidase II alpha subunit	GANAB	23193
Q8N490	0.2851831272771488	11.821273318886778	2.2007600073677205	0.04302515378039458	0.13511291545685977	-4.725343842262404	Q8N490	PNKD metallo-beta-lactamase domain containing	PNKD	25953
P48651	-0.381079399639388	9.148451968883489	-2.199858918621025	0.043100126910924054	0.13522827159168155	-4.726937749831642	P48651	phosphatidylserine synthase 1	PTDSS1	9791
P37802	-0.46743089100375457	16.124725737041157	-2.199292365507393	0.04314732768188339	0.13522827159168155	-4.727939732515624	P37802	transgelin 2	TAGLN2	8407
P63261	-0.5459416789987888	12.521927640329533	-2.199122473839353	0.043161491055533026	0.13522827159168155	-4.7282401695847955	P63261	actin gamma 1	ACTG1	71
P17342	0.5309810733361715	9.195129537785053	2.197977801077946	0.04325703140521464	0.13542343498342754	-4.730264095648843	P17342	natriuretic peptide receptor 3	NPR3	4883
Q9NZN3	0.40744753963879354	14.381597544715392	2.194538913216996	0.043545238291267704	0.1360944919733739	-4.736341152691563	Q9NZN3	EH domain containing 3	EHD3	30845
P09914	-0.4381339682635357	10.72114100637804	-2.1942194239571196	0.04357210417300727	0.1360944919733739	-4.736905486468565	P09914	interferon induced protein with tetratricopeptide repeats 1	IFIT1	3434
P49914	0.2932394653211805	11.453629886759256	2.1941288567311545	0.04357972277084372	0.1360944919733739	-4.737065453132171	P49914	methenyltetrahydrofolate synthetase	MTHFS	10588
P34932	0.42718511450949315	16.10399377990773	2.193659139084854	0.04361925563835351	0.1360944919733739	-4.737895048087215	P34932	heat shock protein family A (Hsp70) member 4	HSPA4	3308
O43852	0.27483105383419293	14.903358410577301	2.1934312205420436	0.04363844991829764	0.1360944919733739	-4.738297554239778	O43852	calumenin	CALU	813
Q9Y5V3	0.2481836437835554	8.61120859397662	2.1918920347353175	0.04376827810468742	0.13632539187152762	-4.741015193047158	Q9Y5V3	MAGE family member D1	MAGED1	9500
O94819	-0.2788745452960839	9.32099568245039	-2.1917600368770653	0.043779428570576505	0.13632539187152762	-4.741248206143521	O94819	kelch repeat and BTB domain containing 11	KBTBD11	9920
Q9H0W9	-0.2858250358109409	13.182420586875741	-2.190254372813736	0.043906805125917034	0.13661758386391146	-4.74390560013382	Q9H0W9	chromosome 11 open reading frame 54	C11orf54	28970
Q9BXJ8	0.7524718233605405	12.265782806846522	2.189845362782538	0.043941465857394946	0.13662106140241956	-4.744627308408495	Q9BXJ8	transmembrane protein 120A	TMEM120A	83862
Q9Y365	-0.3081074907705883	11.005727495915238	-2.1881708938797892	0.044083629550489084	0.13686760153564428	-4.747581207861712	Q9Y365	StAR related lipid transfer domain containing 10	STARD10	10809
P23588	0.32100422397897965	13.550858395147518	2.1881198735501792	0.044087967889704226	0.13686760153564428	-4.747671193137089	P23588	eukaryotic translation initiation factor 4B	EIF4B	1975
Q86VP3	-0.3401871819845752	8.679198195887079	-2.185875605896308	0.044279192837210136	0.13735655173340205	-4.751628341943296	Q86VP3	phosphofurin acidic cluster sorting protein 2	PACS2	23241
Q8TBF2	-0.2949920837263722	8.841790307152355	-2.1832854143654896	0.04450084621572829	0.13791353266106	-4.756192760236593	Q8TBF2	peroxiredoxin like 2B	PRXL2B	127281
Q99805	-0.44853897485666394	9.403018088209928	-2.1829867987026037	0.04452646586037169	0.13791353266106	-4.7567187944254705	Q99805	transmembrane 9 superfamily member 2	TM9SF2	9375
P51178	-0.4688934812098111	10.803941191966876	-2.1809974830972654	0.04469748702749545	0.13828080428000086	-4.760222151109878	P51178	phospholipase C delta 1	PLCD1	5333
Q6GMV3	-0.3474096721670712	12.205193675407806	-2.1808180395770234	0.044712943588696576	0.13828080428000086	-4.760538083318407	Q6GMV3	peptidyl-tRNA hydrolase domain containing 1	PTRHD1	391356
Q49B96	0.37228715510940624	11.678894177458368	2.178395140228149	0.04492212704648535	0.13875532383015546	-4.764802541265426	Q49B96	cytochrome c oxidase assembly factor COX19	COX19	90639
Q9P265	0.37123937711529287	10.227013771389384	2.178252003386192	0.04493451316768354	0.13875532383015546	-4.765054392455452	Q9P265	disco interacting protein 2 homolog B	DIP2B	57609
Q15842	0.32508057664153256	9.522263470722834	2.1767602595497793	0.04506378689090864	0.13904909394444764	-4.767678611792167	Q15842	potassium inwardly rectifying channel subfamily J member 8	KCNJ8	3764
Q92614	0.2521994850398759	15.408055983266761	2.1752603324776025	0.04519411626851375	0.13931766419727656	-4.770316261945523	Q92614	myosin XVIIIA	MYO18A	399687
P18669	-0.6230561478839931	16.37386200923385	-2.1749716847049876	0.045219236942990335	0.13931766419727656	-4.770823743412681	P18669	phosphoglycerate mutase 1	PGAM1	5223
Q96S99	-0.27773519006952263	9.586624760135669	-2.17399725627293	0.04530413562962012	0.13944316670479517	-4.772536654104381	Q96S99	pleckstrin homology and FYVE domain containing 1	PLEKHF1	79156
Q99442	0.41255162051331773	11.03219897555888	2.1737185657328886	0.04532844407491991	0.13944316670479517	-4.773026478360141	Q99442	SEC62 homolog, preprotein translocation factor	SEC62	7095
P26927	-0.424733539305425	10.14467419176445	-2.167767931789798	0.04585036496345485	0.14094229169520875	-4.783477261689077	P26927	macrophage stimulating 1	MST1	4485
Q02218	0.30432778524572157	18.83441590962106	2.1660354526317973	0.04600335786173637	0.1412460830779067	-4.786517042905584	Q02218	oxoglutarate dehydrogenase	OGDH	4967
O15357	0.2679444913062632	12.784005057339657	2.1654954501899386	0.04605114101480932	0.1412460830779067	-4.787464256726054	O15357	inositol polyphosphate phosphatase like 1	INPPL1	3636
P11498	-0.705212303550999	11.775974189955384	-2.165442648739649	0.046055815710895225	0.1412460830779067	-4.787556868520861	P11498	pyruvate carboxylase	PC	5091
P30044	-0.3465791696399698	17.41514176407662	-2.1650803081528522	0.046087906803471156	0.1412460830779067	-4.78819236788274	P30044	peroxiredoxin 5	PRDX5	25824
Q8N9N8	0.2656461366431504	9.300348122238818	2.160135074132206	0.046527954963589635	0.14248748914789516	-4.796859974140933	Q8N9N8	eukaryotic translation initiation factor 1A domain containing	EIF1AD	84285
P01116	-0.5258172516375783	11.123069291247498	-2.1578549011326564	0.046732157671226585	0.14300531795259644	-4.800852887798348	P01116	KRAS proto-oncogene, GTPase	KRAS	3845
Q9Y2Q9	0.4122115084089213	13.177939765363483	2.156564816351644	0.046848058127277714	0.14325235792222382	-4.803111007589468	Q9Y2Q9	mitochondrial ribosomal protein S28	MRPS28	28957
P48444	-0.34155093167821704	14.141091922458756	-2.155845729819124	0.04691277545651185	0.1433426364849008	-4.804369355926799	P48444	archain 1	ARCN1	372
P55735	-0.4501712467219221	11.679119078115479	-2.1536367052450616	0.047112102303628174	0.1438437726256953	-4.808233570044775	P55735	SEC13 homolog, nuclear pore and COPII coat complex component	SEC13	6396
Q8N5M1	-1.2670784974052935	11.187776005964784	-2.153180730939793	0.047153343332755615	0.14386184823544093	-4.809030932947968	Q8N5M1	ATP synthase mitochondrial F1 complex assembly factor 2	ATPAF2	91647
O00139	-0.40066627143662714	9.039684445203193	-2.1510428990256423	0.047347145800433234	0.14433086623682373	-4.812768146131196	O00139	kinesin family member 2A	KIF2A	3796
Q9GZM7	0.4345566003943482	9.723731602811755	2.150703901594116	0.04737794455159178	0.14433086623682373	-4.813360574171339	Q9GZM7	tubulointerstitial nephritis antigen like 1	TINAGL1	64129
P07359	-0.29435922587454577	8.651562712547747	-2.1493400667177767	0.04750203899502001	0.14460075099156688	-4.815743486001408	P07359	glycoprotein Ib platelet subunit alpha	GP1BA	2811
Q86YS7	-0.44291779473786974	9.121469221841144	-2.1459699413161766	0.047809970273648104	0.14542943160908792	-4.821628306012169	Q86YS7	C2 calcium dependent domain containing 5	C2CD5	9847
P23284	-0.30638502111582433	15.98735914314853	-2.144828705908915	0.04791466210368913	0.14563911846889988	-4.823619964817454	P23284	peptidylprolyl isomerase B	PPIB	5479
O00592	-0.35344663350709915	11.235129401355241	-2.143035191731254	0.04807961787894907	0.14603153141011152	-4.826748803772912	O00592	podocalyxin like	PODXL	5420
P49588	-0.351092612075357	14.755954696053088	-2.1423338621825696	0.048144263752366676	0.14611891673874028	-4.827971907307176	P49588	alanyl-tRNA synthetase 1	AARS1	16
O95817	-0.23426542910278592	15.56347703573185	-2.1392623884780844	0.04842832445737333	0.1468716049999118	-4.833325925431298	O95817	BAG cochaperone 3	BAG3	9531
Q10713	1.1692367268344093	16.723832834030873	2.138157903969719	0.04853084773295932	0.14697265152619401	-4.8352501774895345	Q10713	peptidase, mitochondrial processing subunit alpha	PMPCA	23203
P83731	0.45681876024319124	13.05729346027602	2.1381260017756762	0.04853381200656296	0.14697265152619401	-4.835305749999071	P83731	ribosomal protein L24	RPL24	6152
Q93100	0.5597580183948683	11.538238749513944	2.1374156813800376	0.04859985642077751	0.14706330995678066	-4.8365429862894525	Q93100	phosphorylase kinase regulatory subunit beta	PHKB	5257
Q9H2U2	-0.3598634958177662	14.891321437518094	-2.136712965802079	0.048665275146905454	0.1471519418510363	-4.83776675593084	Q9H2U2	inorganic pyrophosphatase 2	PPA2	27068
P51116	0.5069154252789989	11.74439644990919	2.135260959523997	0.04880070530420167	0.14745198271811083	-4.840294709614652	P51116	FMR1 autosomal homolog 2	FXR2	9513
P23786	0.402602492449013	15.939737383399883	2.1346584542007156	0.04885700336727591	0.14751265731276114	-4.841343400447087	P23786	carnitine palmitoyltransferase 2	CPT2	1376
Q6P4F2	0.36271558135454285	10.042500308940262	2.133626226220831	0.04895359361721792	0.14769480503920637	-4.843139669453683	Q6P4F2	ferredoxin 2	FDX2	112812
Q13616	-0.3814607146942208	12.35364718443118	-2.1302875633435248	0.049267211875449045	0.14853097999163875	-4.848946311130732	Q13616	cullin 1	CUL1	8454
Q9H061	0.3222973869016297	11.143685510552558	2.129564384197493	0.049335386979816175	0.14862650234378053	-4.850203416923598	Q9H061	transmembrane protein 126A	TMEM126A	84233
P22102	0.6338612014265266	14.637525585181002	2.127000304275205	0.04957780612926183	0.14924641859902693	-4.854658684031708	P22102	phosphoribosylglycinamide formyltransferase, phosphoribosylglycinamide synthetase, phosphoribosylaminoimidazole synthetase	GART	2618
A0A0C4DH35	-0.3993679132713748	10.137922004337323	-2.1263864467941773	0.049636005130325234	0.1493044074015459	-4.855724867255182	A0A0C4DH35	NA	NA	NA
Q9P0I2	-0.3604324677499253	10.279134769840883	-2.1260241496153216	0.04967038350824815	0.1493044074015459	-4.856354046710036	Q9P0I2	ER membrane protein complex subunit 3	EMC3	55831
O95202	0.25293459039653676	15.522054537507172	2.1239593087385553	0.04986673450614872	0.1497840779082181	-4.8599388059438144	O95202	leucine zipper and EF-hand containing transmembrane protein 1	LETM1	3954
P42224	-0.3905071177878181	12.292581311005147	-2.1235701715969277	0.0499038183591969	0.14978500528887911	-4.860614170485288	P42224	signal transducer and activator of transcription 1	STAT1	6772
P02786	0.38442550293280675	11.550833703648141	2.122004787647276	0.05005325197530263	0.15001769593130015	-4.863330275246903	P02786	transferrin receptor	TFRC	7037
Q13451	-0.317006233021738	12.454363488631463	-2.121986415001869	0.05005500829134223	0.15001769593130015	-4.863362147164098	Q13451	FKBP prolyl isomerase 5	FKBP5	2289
Q9H936	-0.2641003358256757	9.117589731617059	-2.1211730107753177	0.05013282169611946	0.15014042850609893	-4.8647730466131005	Q9H936	solute carrier family 25 member 22	SLC25A22	79751
P16070	-0.6329773227115059	11.947638250019503	-2.116746501068989	0.05055823046212529	0.15126104165648657	-4.872445872535644	P16070	CD44 molecule (Indian blood group)	CD44	960
P05198	0.7803424515556223	12.6972855471997	2.116446216070169	0.050587209049007494	0.15126104165648657	-4.872966060417964	P05198	eukaryotic translation initiation factor 2 subunit alpha	EIF2S1	1965
Q13200	-0.3073961178949123	14.173393668421651	-2.1161230385434853	0.05061841389093817	0.15126104165648657	-4.873525859814508	Q13200	proteasome 26S subunit ubiquitin receptor, non-ATPase 2	PSMD2	5708
P29972	-0.37634835518733034	9.648592101617162	-2.111766178526082	0.05104082541395003	0.1524101364332693	-4.881068081467338	P29972	aquaporin 1 (Colton blood group)	AQP1	358
Q969P0	-0.45115720078007016	10.868666935625187	-2.1113864993758282	0.0510777894012798	0.1524101364332693	-4.881724941906245	Q969P0	immunoglobulin superfamily member 8	IGSF8	93185
P06396	-0.2978061451181233	18.926625932212886	-2.1104041852539126	0.05117353748750761	0.15249650564852588	-4.88342408184894	P06396	gelsolin	GSN	2934
Q05655	-1.4134271548694262	11.507201938212697	-2.1103213789209176	0.051181616307766964	0.15249650564852588	-4.8835672945708115	Q05655	protein kinase C delta	PRKCD	5580
Q6PJI9	-0.29189319115567613	8.658267249108604	-2.1095525349438478	0.051256682814378104	0.15260853004602487	-4.884896853789956	Q6PJI9	WD repeat domain 59	WDR59	79726
Q12955	0.627077247797672	16.12618576101591	2.106683294617092	0.05153771566125478	0.1533331744983862	-4.8898562478174465	Q12955	ankyrin 3	ANK3	288
Q49A26	-0.38204483043974413	9.709896931523305	-2.1038569677800645	0.051815926767786916	0.15404837206218694	-4.894737800894861	Q49A26	glyoxylate reductase 1 homolog	GLYR1	84656
O14980	-0.5093646637127769	11.199412862524055	-2.103289552358741	0.051871946403778735	0.15410243450225442	-4.895717385706115	O14980	exportin 1	XPO1	7514
P26368	1.2161736638980098	12.09429275932898	2.101529967329712	0.05204601961956263	0.15431455242759134	-4.898754194247932	P26368	U2 small nuclear RNA auxiliary factor 2	U2AF2	11338
Q14644	-0.21178023787454592	8.527396660091481	-2.1013354644285442	0.05206529435512951	0.15431455242759134	-4.899089793366011	Q14644	RAS p21 protein activator 3	RASA3	22821
Q9Y2S6	0.3888020827127736	11.598218959293238	2.101123481947632	0.05208630872587532	0.15431455242759134	-4.899455532383478	Q9Y2S6	translation machinery associated 7 homolog	TMA7	51372
O75112	0.40902318492209133	20.199868449590475	2.1010368848890506	0.052094895553139724	0.15431455242759134	-4.899604934678797	O75112	LIM domain binding 3	LDB3	11155
Q9UKA4	-0.37275340899587306	9.57872690531174	-2.099400438418437	0.05225740720206005	0.1545292688504483	-4.902427582164659	Q9UKA4	A-kinase anchoring protein 11	AKAP11	11215
Q15427	-0.38621993523467957	9.26399210875379	-2.0992644563971465	0.05227093215000869	0.1545292688504483	-4.902662077453787	Q15427	splicing factor 3b subunit 4	SF3B4	10262
Q96CX2	-0.2738727015852671	12.922237498168867	-2.099161231271981	0.05228120119713178	0.1545292688504483	-4.902840079192771	Q96CX2	potassium channel tetramerization domain containing 12	KCTD12	115207
Q8WVC6	0.3927706787028793	9.934165510502366	2.0976896175123514	0.05242780161008484	0.15485020736611715	-4.905377203471064	Q8WVC6	dephospho-CoA kinase domain containing	DCAKD	79877
P78559	0.2802439560822467	15.339267730317411	2.0960246482894527	0.052594118098107115	0.15522887174897848	-4.908246482619523	P78559	microtubule associated protein 1A	MAP1A	4130
Q9H2D6	0.5324177609718177	13.658039109621695	2.095164044798128	0.05268027460581444	0.1553705709409719	-4.909729080909907	Q9H2D6	TRIO and F-actin binding protein	TRIOBP	11078
P30040	0.3135533190968882	13.773909181208623	2.09450040185242	0.052746801347528086	0.15545421265447315	-4.910872134359927	P30040	endoplasmic reticulum protein 29	ERP29	10961
Q9Y6Y8	-0.2912556254521963	11.86505824150475	-2.0937835203600295	0.05281875145644286	0.15555303732816575	-4.912106657843582	Q9Y6Y8	SEC23 interacting protein	SEC23IP	11196
Q16698	0.3249845402941176	19.1422402511521	2.093182020663243	0.052879190586338894	0.15555303732816575	-4.9131423027674535	Q16698	2,4-dienoyl-CoA reductase 1	DECR1	1666
Q9UQE7	-0.38269550363793314	12.556061311933973	-2.092679223050615	0.05292976066768698	0.15555303732816575	-4.914007877439403	Q9UQE7	structural maintenance of chromosomes 3	SMC3	9126
P05067	0.31541467425570424	11.879740146170564	2.0926460529414443	0.052933098388617164	0.15555303732816575	-4.914064976254124	P05067	amyloid beta precursor protein	APP	351
P35270	0.2736959519259532	14.212735353750391	2.0907073197150794	0.053128517457464594	0.156014745208546	-4.917401418254181	P35270	sepiapterin reductase	SPR	6697
P09871	-0.7266931312726328	12.845643357901896	-2.090087331424283	0.05319114990627266	0.15608613369470356	-4.918468014562558	P09871	complement C1s	C1S	716
O75367	-0.36738663720136877	11.28233733072434	-2.086761658654041	0.05352827158615485	0.15696231113780323	-4.924186301906834	O75367	macroH2A.1 histone	MACROH2A1	9555
Q9BRF8	0.2815997547804372	12.237855878025146	2.0859108274971616	0.05361483356863912	0.15708084001053366	-4.925648431304469	Q9BRF8	calcineurin like phosphoesterase domain containing 1	CPPED1	55313
O00764	-0.38246756109320934	13.149904578391542	-2.085465966567267	0.05366014389015243	0.15708084001053366	-4.926412778823337	O00764	pyridoxal kinase	PDXK	8566
Q9BYD2	0.3199367543515734	12.357887155623809	2.0852280359672397	0.05368439216662481	0.15708084001053366	-4.926821546845144	Q9BYD2	mitochondrial ribosomal protein L9	MRPL9	65005
Q13884	-0.2802297119520354	10.887972046092923	-2.084637279977075	0.05374464139073203	0.157144238610518	-4.9278363602652195	Q13884	syntrophin beta 1	SNTB1	6641
P29536	-1.066463434173519	11.854164749178494	-2.08299428047661	0.05391253094609965	0.15751255630987432	-4.93065788933756	P29536	leiomodin 1	LMOD1	25802
P02461	-0.6343685352366162	10.955455391913251	-2.082648223328823	0.05394795385521107	0.15751255630987432	-4.931252014828946	P02461	collagen type III alpha 1 chain	COL3A1	1281
Q9P015	0.27653525771986054	12.34488838668883	2.082146936729232	0.05399930404561365	0.15754954539955904	-4.932112546156947	Q9P015	mitochondrial ribosomal protein L15	MRPL15	29088
P57764	-0.2997674451657275	9.50769635650882	-2.0810758832072036	0.05410916922063778	0.15775708391958315	-4.933950774018905	P57764	gasdermin D	GSDMD	79792
Q6IAA8	0.23246925913739247	12.40821086149954	2.0805227024294632	0.054165992753043804	0.15779116770898402	-4.93489997834067	Q6IAA8	late endosomal/lysosomal adaptor, MAPK and MTOR activator 1	LAMTOR1	55004
Q99961	-0.2541306414942692	11.962421901008867	-2.0800500514500753	0.0542145873915971	0.15779116770898402	-4.935710888609961	Q99961	SH3 domain containing GRB2 like 1, endophilin A2	SH3GL1	6455
A6NKD9	0.293287568768303	9.321691042210286	2.0798313915224353	0.05423708195251108	0.15779116770898402	-4.936086000408437	A6NKD9	coiled-coil domain containing 85C	CCDC85C	317762
Q92619	-0.31374196633623797	8.719267733134917	-2.0783478515274316	0.05438992619395619	0.15812289035544866	-4.938630430132383	Q92619	Rho GTPase activating protein 45	ARHGAP45	23526
O75923	-0.24725666383388756	16.337828228059383	-2.0778525279088558	0.054441045415681656	0.1581586148203077	-4.939479734803297	O75923	dysferlin	DYSF	8291
P46783	0.5598885630962602	11.750566770455869	2.076443581570399	0.05458669421251011	0.15846871384715158	-4.941894953557233	P46783	ribosomal protein S10	RPS10	6204
P05114	-0.371008074141308	10.254755527296027	-2.0757535536483	0.05465815525181486	0.15856315266427487	-4.943077462983522	P05114	high mobility group nucleosome binding domain 1	HMGN1	3150
Q96MM6	-0.33791736317525256	12.459402689871892	-2.0738177847961263	0.05485908517901281	0.15903277860079656	-4.946393627090092	Q96MM6	heat shock protein family A (Hsp70) member 12B	HSPA12B	116835
O95782	-0.24622038439252059	12.624543105038299	-2.070951428572161	0.055157849017743295	0.15963483858074176	-4.9513007605413035	O95782	adaptor related protein complex 2 subunit alpha 1	AP2A1	160
Q13510	0.36286802497777515	15.72646929660722	2.0708261147114078	0.05517094449863651	0.15963483858074176	-4.9515152070883435	Q13510	N-acylsphingosine amidohydrolase 1	ASAH1	427
P61421	-0.4069233165560924	9.626720438244313	-2.070622404667933	0.05519223855826982	0.15963483858074176	-4.951863795397783	P61421	ATPase H+ transporting V0 subunit d1	ATP6V0D1	9114
Q69YN2	-0.3162438003522361	8.837999194266846	-2.070323067695476	0.05522354224411125	0.15963483858074176	-4.952375985061439	Q69YN2	CWF19 like cell cycle control factor 1	CWF19L1	55280
Q9Y6C9	0.4069738662449751	13.457163266494014	2.06727838603494	0.05554286807892146	0.16043762955955046	-4.95758329166473	Q9Y6C9	mitochondrial carrier 2	MTCH2	23788
O00754	-0.33068457563198983	9.463919780752558	-2.0664639140302574	0.05562857530202288	0.16043762955955046	-4.958975541514008	O00754	mannosidase alpha class 2B member 1	MAN2B1	4125
O15400	0.2881121466102545	12.989057791020835	2.06619716188852	0.055656671989294394	0.16043762955955046	-4.95943145699041	O15400	syntaxin 7	STX7	8417
Q13618	0.3335746793395469	12.895277806001959	2.066176781240954	0.05565881919166334	0.16043762955955046	-4.9594662888962215	Q13618	cullin 3	CUL3	8452
O00203	-0.4160635789526328	11.981283995607345	-2.064800644174904	0.05580397720495663	0.16074229077495641	-4.9618177480377765	O00203	adaptor related protein complex 3 subunit beta 1	AP3B1	8546
Q9BTW9	-0.3564765301641213	10.674820752340771	-2.064022387120101	0.055886222463188404	0.16078629128087082	-4.963147191488896	Q9BTW9	tubulin folding cofactor D	TBCD	6904
Q9BZF3	-0.3903567003769197	8.963670444999703	-2.0639090892046292	0.055898204874469205	0.16078629128087082	-4.963340706794165	Q9BZF3	oxysterol binding protein like 6	OSBPL6	114880
Q93008	-0.629678859520995	10.63037030838093	-2.063109631993913	0.0559828223362282	0.1608589660439718	-4.9647060251215045	Q93008	ubiquitin specific peptidase 9 X-linked	USP9X	8239
P06737	-0.5287374571334755	11.249164637988816	-2.0629242683582976	0.056002458593260994	0.1608589660439718	-4.965022547329923	P06737	glycogen phosphorylase L	PYGL	5836
O43765	-0.262800087446756	13.063566931226507	-2.0604216401505013	0.05626818753054877	0.16148565967968356	-4.969294383899183	O43765	small glutamine rich tetratricopeptide repeat co-chaperone alpha	SGTA	6449
Q9BXN1	1.1379800955515496	12.771511423473598	2.059803284968219	0.05633402152809717	0.16148565967968356	-4.970349423388149	Q9BXN1	asporin	ASPN	54829
Q15139	-0.2183500783652388	8.516010013578178	-2.0597003646542804	0.05634498589656169	0.16148565967968356	-4.970525008792803	Q15139	protein kinase D1	PRKD1	5587
Q15052	0.7751236836171884	11.186536891085845	2.0592848947820372	0.05638926678490612	0.16148565967968356	-4.971233762988871	Q15052	Rac/Cdc42 guanine nucleotide exchange factor 6	ARHGEF6	9459
Q9UBC2	-0.22357259808584118	13.755169446465374	-2.059007222333183	0.05641887889128155	0.16148565967968356	-4.971707401668734	Q9UBC2	epidermal growth factor receptor pathway substrate 15 like 1	EPS15L1	58513
Q5VZ89	-0.4629897356049977	11.629120600304558	-2.058223949305854	0.05650248676956525	0.16161139649749948	-4.973043269923553	Q5VZ89	DENN domain containing 4C	DENND4C	55667
Q13825	0.4073841616115601	15.355881889528773	2.055392710269423	0.056805641731346716	0.16236447633107032	-4.977869510399429	Q13825	AU RNA binding methylglutaconyl-CoA hydratase	AUH	549
Q9BRX2	0.43699974732657765	11.025562856666728	2.05408425070326	0.0569462457731372	0.16261328049167706	-4.980098677123957	Q9BRX2	pelota mRNA surveillance and ribosome rescue factor	PELO	53918
Q9UPU9	-0.2930311488390487	9.817027646913981	-2.0538398935398754	0.05697253897903834	0.16261328049167706	-4.9805148879127685	Q9UPU9	sterile alpha motif domain containing 4A	SAMD4A	23034
Q96ND0	0.2854638257005462	13.861660922605983	2.0526288132528356	0.05710301657787443	0.16287155918885332	-4.982577288479638	Q96ND0	family with sequence similarity 210 member A	FAM210A	125228
O95394	0.752117321201597	12.322816093892314	2.0517285429040837	0.05720018510319377	0.16292345069493183	-4.98410994560642	O95394	phosphoglucomutase 3	PGM3	5238
Q08174	0.3560156733279971	10.71089095515061	2.0517190406179417	0.057201211513320034	0.16292345069493183	-4.984126120631415	Q08174	protocadherin 1	PCDH1	5097
P51911	-1.1630244749348275	16.191572985907264	-2.0512092589393274	0.0572563013160157	0.16296639780582245	-4.984993820543918	P51911	calponin 1	CNN1	1264
O00193	0.3467958509983884	11.151193286993255	2.0497344238777946	0.05741595261025129	0.16326403078817522	-4.987503441977269	O00193	chromosome 11 open reading frame 58	C11orf58	10944
Q8N0U4	0.32076540633737416	10.549081096632563	2.0495030098144786	0.05744104004897007	0.16326403078817522	-4.987897128696589	Q8N0U4	family with sequence similarity 185 member A	FAM185A	222234
P54819	0.31446878929156696	17.057503571434438	2.047720892829545	0.05763457314811997	0.16369987198904648	-4.990928049959412	P54819	adenylate kinase 2	AK2	204
Q8IWW8	0.452059661298863	13.904501232223431	2.044170276558451	0.05802193304982945	0.1646852496947424	-4.996962211357667	Q8IWW8	alcohol dehydrogenase iron containing 1	ADHFE1	137872
Q01658	0.2748588787367332	10.214017207766735	2.0433596670022482	0.05811069966289483	0.1648223396427372	-4.998338971517527	Q01658	down-regulator of transcription 1	DR1	1810
O95571	0.22995491858953798	11.979025456782765	2.041954041856983	0.058264917349531806	0.165144751819515	-5.000725575378024	O95571	ETHE1 persulfide dioxygenase	ETHE1	23474
P60900	0.27039817371587915	15.261692957306488	2.0401941444790697	0.058458529397945554	0.1655782964101754	-5.0037123606141245	P60900	proteasome 20S subunit alpha 6	PSMA6	5687
O95182	0.5229941411983745	16.92797804951227	2.039263246239372	0.05856117729019398	0.1657537700507019	-5.005291620364395	O95182	NADH:ubiquinone oxidoreductase subunit A7	NDUFA7	4701
A4D1P6	-0.2968390644629224	9.283313490404073	-2.0385746704746026	0.058637210435019266	0.16579154357349818	-5.006459514533818	A4D1P6	WD repeat domain 91	WDR91	29062
Q96DZ1	-0.2711951555912133	10.403817000379712	-2.0384052406566373	0.058655932798775075	0.16579154357349818	-5.006746849711483	Q96DZ1	endoplasmic reticulum lectin 1	ERLEC1	27248
O94830	-0.40150195719949267	8.942620503581573	-2.0367470436838517	0.05883945465377546	0.16619493675785535	-5.009558248825248	O94830	DDHD domain containing 2	DDHD2	23259
P51884	-0.7016682904685112	18.264125889625635	-2.0353790498683235	0.05899125141650787	0.1665082238526934	-5.011876625023521	P51884	lumican	LUM	4060
P22234	0.4409486303337342	13.972300946431087	2.03372606215942	0.05917514744652591	0.16681069320042577	-5.014676784751884	P22234	phosphoribosylaminoimidazole carboxylase and phosphoribosylaminoimidazolesuccinocarboxamide synthase	PAICS	10606
P48426	-0.4105069974518738	10.444386818055186	-2.0336796168903684	0.059180322041398295	0.16681069320042577	-5.014755443961497	P48426	phosphatidylinositol-5-phosphate 4-kinase type 2 alpha	PIP4K2A	5305
Q8IXI1	0.22824913875968988	11.632025972782998	2.0330838845000923	0.0592467307412131	0.16688238887203388	-5.015764277632747	Q8IXI1	ras homolog family member T2	RHOT2	89941
Q9BS40	-0.4233340895222568	10.249788371455958	-2.032191268852393	0.05934636113133663	0.16704749750375544	-5.017275542887669	Q9BS40	latexin	LXN	56925
P99999	-0.44586107557546484	18.766785259093474	-2.031628984821237	0.059409199378262466	0.16710888747766783	-5.018227334345028	P99999	cytochrome c, somatic	CYCS	54205
Q4G0J3	-0.3996576009890358	10.370923715850504	-2.0309923080174377	0.05948042448100174	0.1671937673644721	-5.019304867732192	Q4G0J3	La ribonucleoprotein 7, transcriptional regulator	LARP7	51574
P51687	0.28408092941888086	14.076875774441552	2.029333483336404	0.05966636234666964	0.16760075437102442	-5.022111397918983	P51687	sulfite oxidase	SUOX	6821
Q14108	0.2882788945860284	11.341072622765507	2.0265139808146877	0.059983613903567705	0.16837578182579688	-5.026878596593228	Q14108	scavenger receptor class B member 2	SCARB2	950
O60925	0.22561573499709908	13.493072894177818	2.0259506382059063	0.06004718497763262	0.16843814353574219	-5.027830630960241	O60925	prefoldin subunit 1	PFDN1	5201
P08134	0.35579797316847994	11.928355679535052	2.024601944448211	0.06019962886183052	0.16863372012570296	-5.030109262318452	P08134	ras homolog family member C	RHOC	389
Q14393	-1.0664876548957682	12.839716780033088	-2.024035265150652	0.06026378594705929	0.16863372012570296	-5.0310664088921495	Q14393	growth arrest specific 6	GAS6	2621
P62841	-0.2753154668243152	12.567964139216226	-2.024027386220301	0.06026467840482437	0.16863372012570296	-5.031079715656212	P62841	ribosomal protein S15	RPS15	6209
O15212	0.26960207629825206	13.96737010885073	2.0238699127629745	0.06028251816916855	0.16863372012570296	-5.031345667019972	O15212	prefoldin subunit 6	PFDN6	10471
Q99829	-0.2838000560414127	12.216680113510112	-2.022605903629207	0.06042588849704615	0.16891876722612834	-5.033479970497535	Q99829	copine 1	CPNE1	8904
A0AVT1	-0.5005378155363847	12.846328818559204	-2.0219777435093604	0.06049725280128142	0.16898232754731263	-5.034540341625456	A0AVT1	ubiquitin like modifier activating enzyme 6	UBA6	55236
Q9NYU2	-0.23893624936347813	13.931133959580258	-2.021675634283338	0.060531602232145626	0.16898232754731263	-5.0350502513019695	Q9NYU2	UDP-glucose glycoprotein glucosyltransferase 1	UGGT1	56886
P00367	-0.31213521626811414	14.519655084960595	-2.018864459057223	0.06085207986186831	0.16976063101191072	-5.039792910695077	P00367	glutamate dehydrogenase 1	GLUD1	2746
Q9HC38	-0.3744826118121143	14.333715683747199	-2.017862031474235	0.0609667301805729	0.16996406025015293	-5.041483147245655	Q9HC38	glyoxalase domain containing 4	GLOD4	51031
Q63HQ2	1.1228745078126376	10.944727914249562	2.017052180244016	0.06105949826218785	0.17010624926257942	-5.0428483140324	Q63HQ2	EGF like, fibronectin type III and laminin G domains	EGFLAM	133584
P05156	-0.600161631887886	14.827989645773838	-2.016585657945498	0.0611129963490447	0.17013891601480455	-5.043634585490451	P05156	complement factor I	CFI	3426
O43390	-0.3075297463414106	13.442656726244165	-2.014167581921673	0.061390970006543213	0.17079605248405091	-5.047708277657818	O43390	heterogeneous nuclear ribonucleoprotein R	HNRNPR	10236
Q9NWV4	0.23089441890593854	12.847408302008159	2.0133855850861746	0.06148111098958279	0.1709300785396387	-5.049025081969038	Q9NWV4	CXXC motif containing zinc binding protein	CZIB	54987
P60891	0.4222369680402842	10.235613450257933	2.0127958719106	0.06154916682866811	0.17100256241007175	-5.050017901631921	P60891	phosphoribosyl pyrophosphate synthetase 1	PRPS1	5631
Q14847	-0.3618157883302988	15.149099499760094	-2.012033008184574	0.06163730654330975	0.171027560576481	-5.051301978268226	Q14847	LIM and SH3 protein 1	LASP1	3927
Q8NBJ5	0.24118538032814385	11.35206714173862	2.011991154248119	0.06164214557482792	0.171027560576481	-5.051372419892255	Q8NBJ5	collagen beta(1-O)galactosyltransferase 1	COLGALT1	79709
O75306	0.3788890272979657	16.764989919512733	2.0110445320269767	0.06175168343386031	0.1712114650872721	-5.052965388247577	O75306	NADH:ubiquinone oxidoreductase core subunit S2	NDUFS2	4720
Q5VYK3	0.3384322307909198	12.75593858099138	2.010692183905218	0.06179250028929291	0.1712114650872721	-5.053558204517543	Q5VYK3	NA	NA	NA
Q9Y224	0.23611510319281948	13.64757429803312	2.009507215680556	0.06192994953876558	0.17142184594949456	-5.055551434336282	Q9Y224	RNA transcription, translation and transport factor	RTRAF	51637
Q9BXP5	-0.3409317915860228	12.066856771921037	-2.0090625768074615	0.0619815965310746	0.17142184594949456	-5.056299181352088	Q9BXP5	serrate, RNA effector molecule	SRRT	51593
Q9Y676	0.3480864505639403	13.163244214976347	2.0089498918498396	0.06199469164831954	0.17142184594949456	-5.05648866765295	Q9Y676	mitochondrial ribosomal protein S18B	MRPS18B	28973
Q9NUQ8	0.3031526466091208	10.842251042980717	2.0071954167570953	0.06219890319547508	0.17186983223552918	-5.059438113529528	Q9NUQ8	ATP binding cassette subfamily F member 3	ABCF3	55324
Q9BQ95	0.3951991736380496	12.768048921869884	2.006447506193125	0.062286141343569836	0.1719942058931254	-5.060694964317289	Q9BQ95	ECSIT signaling integrator	ECSIT	51295
Q9UKY7	0.3811748265715966	13.026393051855663	2.0053276239043982	0.06241697469780257	0.172238711344275	-5.062576391774601	Q9UKY7	CDV3 homolog	CDV3	55573
P62899	0.30689124650867505	14.110562542693925	2.0033742067031444	0.06264578469122135	0.1726022853822958	-5.065856695985738	P62899	ribosomal protein L31	RPL31	6160
Q96HP4	0.4386722180358138	9.568216369323407	2.003201166604259	0.06266609005347781	0.1726022853822958	-5.066147185257778	Q96HP4	oxidoreductase NAD binding domain containing 1	OXNAD1	92106
Q8TBX8	-0.3551807494606134	10.08747059888373	-2.003117921478687	0.06267586056479633	0.1726022853822958	-5.066286926880155	Q8TBX8	phosphatidylinositol-5-phosphate 4-kinase type 2 gamma	PIP4K2C	79837
O95870	-0.45992713104099714	10.96023020032169	-2.0018583637802756	0.06282386395060881	0.17289297153434435	-5.068400898698622	O95870	abhydrolase domain containing 16A, phospholipase	ABHD16A	7920
O75438	0.6037027195916345	13.334049325469973	1.9996854962106316	0.0630799299542082	0.17343850575468195	-5.072045874813974	O75438	NADH:ubiquinone oxidoreductase subunit B1	NDUFB1	4707
Q01082	-0.1794363882245804	18.513437299595097	-1.99945406663531	0.06310725890705589	0.17343850575468195	-5.0724339592153225	Q01082	spectrin beta, non-erythrocytic 1	SPTBN1	6711
P54868	-0.6141268675039235	9.14105179077639	-1.9985946903631806	0.06320883446932508	0.173600527844613	-5.073874815607451	P54868	3-hydroxy-3-methylglutaryl-CoA synthase 2	HMGCS2	3158
Q8NEU8	0.5080970135642762	10.59804426362127	1.9946635383405142	0.06367537544654268	0.17476149754481385	-5.080461233437763	Q8NEU8	adaptor protein, phosphotyrosine interacting with PH domain and leucine zipper 2	APPL2	55198
O95393	-2.1762546226095463	11.72354743384513	-1.9943110160957116	0.06371736406924836	0.17476149754481385	-5.081051489015616	O95393	bone morphogenetic protein 10	BMP10	27302
Q13505	0.3409342696464588	11.483000493176545	1.9927016399777908	0.06390937419482369	0.17514334936076623	-5.08374540801532	Q13505	metaxin 1	MTX1	4580
O96000	0.3873004761255636	17.187806171868214	1.992398411839532	0.0639456100916744	0.17514334936076623	-5.084252834303673	O96000	NADH:ubiquinone oxidoreductase subunit B10	NDUFB10	4716
Q6QEF8	0.2634423718968453	11.538078458810881	1.9920640423102502	0.06398558896361899	0.17514334936076623	-5.084812319950793	Q6QEF8	coronin 6	CORO6	84940
Q96I25	0.3051033744744842	10.621487041418739	1.9916977356967835	0.06402941236523005	0.17514559876667696	-5.085425180569489	Q96I25	RNA binding motif protein 17	RBM17	84991
P35241	0.2602309234883968	15.181712531826792	1.989663150845426	0.06427331661583681	0.1756947775679888	-5.088827988184798	P35241	radixin	RDX	5962
P49418	-0.49518298500066393	9.456458191498026	-1.9888982376912596	0.06436523103562558	0.17582802549168544	-5.090106757903175	P49418	amphiphysin	AMPH	273
Q969H8	-0.29798213243883787	11.993232263369125	-1.9883544739058334	0.06443064376170878	0.17588874801705084	-5.091015635941709	Q969H8	myeloid derived growth factor	MYDGF	56005
P61086	-0.30628960803963956	10.873025733097244	-1.9876466027027564	0.06451588812122747	0.17593922712056778	-5.092198591237807	P61086	ubiquitin conjugating enzyme E2 K	UBE2K	3093
P49407	-0.25719951738782676	10.816997501117024	-1.9874836331075432	0.06453552794454413	0.17593922712056778	-5.0924709015705005	P49407	arrestin beta 1	ARRB1	408
P63000	-0.8564849617207191	13.115305770391643	-1.9853334748915106	0.06479515522741994	0.1763628500418578	-5.0960624157346315	P63000	Rac family small GTPase 1	RAC1	5879
Q15172	0.4313895357422606	11.152884905623495	1.9848710656708795	0.06485111351909827	0.1763628500418578	-5.096834498105167	Q15172	protein phosphatase 2 regulatory subunit B'alpha	PPP2R5A	5525
Q9BZ29	0.6200771485864518	11.2715372095705	1.9846442209459012	0.06487858103482662	0.1763628500418578	-5.097213220457705	Q9BZ29	dedicator of cytokinesis 9	DOCK9	23348
A8MSI8	-0.3666818427927083	11.30719515904826	-1.9846099032471733	0.06488273731304163	0.1763628500418578	-5.097270512380095	A8MSI8	LYR motif containing 9	LYRM9	201229
P0DJI8	-0.25670499194293583	8.767862329646743	-1.9844061625055802	0.06490741768051679	0.1763628500418578	-5.0976106366379845	P0DJI8	serum amyloid A1	SAA1	6288
P35318	-0.5836080066977338	8.864427063776699	-1.9832320665313499	0.0650498086724122	0.17663191381515658	-5.09957026399743	P35318	adrenomedullin	ADM	133
Q3MHD2	0.3342371967032509	10.807227515638484	1.982357534495133	0.06515605292717751	0.17680253402557894	-5.101029454340036	Q3MHD2	LSM12 homolog	LSM12	124801
O00291	0.31099630177571136	12.377755083767427	1.9813564816751674	0.06527786040460413	0.17696661834662933	-5.102699278367707	O00291	huntingtin interacting protein 1	HIP1	3092
O76076	-0.6582625212455433	10.72387534830601	-1.9811466437613372	0.0653034194389845	0.17696661834662933	-5.10304923845728	O76076	cellular communication network factor 5	CCN5	8839
Q13423	0.3252872907179203	20.108444021506777	1.9793962340597973	0.06551697860477644	0.1774272964476426	-5.105967646460528	Q13423	nicotinamide nucleotide transhydrogenase	NNT	23530
P28289	0.2914798926170086	16.647000301738068	1.9776391283552859	0.06573198946902961	0.17776974568629292	-5.1088956687069	P28289	tropomodulin 1	TMOD1	7111
Q86TV6	0.30731050075193167	9.819595997349307	1.9773272351747562	0.06577022132272461	0.17776974568629292	-5.109415241755152	Q86TV6	tetratricopeptide repeat domain 7B	TTC7B	145567
Q8IWB7	0.27845864443272106	10.471658206683923	1.9772934048951258	0.0657743694449407	0.17776974568629292	-5.109471595609379	Q8IWB7	WD repeat and FYVE domain containing 1	WDFY1	57590
P50461	0.6491878986840014	20.100946058728656	1.976483195508961	0.06587378446835634	0.1779203740978882	-5.110821055152481	P50461	cysteine and glycine rich protein 3	CSRP3	8048
P08311	-0.46657246349420944	11.517397745721471	-1.9751573675101148	0.06603676030021613	0.17824236229475168	-5.113028599204885	P08311	cathepsin G	CTSG	1511
Q9NR12	-0.9948793796490563	13.478919382467444	-1.9747285480652685	0.06608955033777301	0.17826671425546325	-5.1137424068882975	Q9NR12	PDZ and LIM domain 7	PDLIM7	9260
Q92552	0.3309081743814897	11.982556548558533	1.9739683184749477	0.0661832325068604	0.17840126141657336	-5.115007647779434	Q92552	mitochondrial ribosomal protein S27	MRPS27	23107
P07225	-0.43504877765168004	13.072666165783675	-1.9735840875884294	0.06623062643437914	0.17841094012382688	-5.115647007566333	P07225	protein S	PROS1	5627
Q9H3U1	-0.5029880685602333	10.770585347315258	-1.966829565680941	0.06706880077103354	0.18054938898904138	-5.12687432711727	Q9H3U1	unc-45 myosin chaperone A	UNC45A	55898
Q9NZ32	0.2614175156529548	11.095305993340181	1.966299401320037	0.06713499287026443	0.1805500789328407	-5.127754583805949	Q9NZ32	actin related protein 10	ACTR10	55860
Q9NSK0	0.3320758389466576	12.454140484403881	1.9661175247114153	0.06715771411324667	0.1805500789328407	-5.12805652916359	Q9NSK0	kinesin light chain 4	KLC4	89953
Q9NQX3	0.45603237480467307	11.896782474400553	1.9650534772051351	0.06729078116129247	0.18078849054745663	-5.129822687855384	Q9NQX3	gephyrin	GPHN	10243
Q9NTG7	-1.9528082442562482	13.642502107576306	-1.9638252978583643	0.06744466986704131	0.18101503652581072	-5.1318605650888	Q9NTG7	sirtuin 3	SIRT3	23410
P10253	-1.0393536173412627	13.302731995079474	-1.9636712947601878	0.0674639885701401	0.18101503652581072	-5.132116043179626	P10253	alpha glucosidase	GAA	2548
Q9NZL9	-0.8610736915172357	13.58600065463067	-1.9626559061432292	0.06759148758827954	0.18115517587166385	-5.133800184676228	Q9NZL9	methionine adenosyltransferase 2B	MAT2B	27430
P00751	-0.2749104147342436	17.228878575858204	-1.9621249772674254	0.06765824109034696	0.18115517587166385	-5.134680583664725	P00751	complement factor B	CFB	629
P14625	-0.22966398266727595	17.123431145791297	-1.9614981312618534	0.06773713076507999	0.18115517587166385	-5.135719849861553	P14625	heat shock protein 90 beta family member 1	HSP90B1	7184
P24844	-0.8876487742709909	14.016450990107131	-1.9614865221105198	0.06773859257940058	0.18115517587166385	-5.135739095122041	P24844	myosin light chain 9	MYL9	10398
P80297	0.3321897759890504	9.76676182500672	1.9614864338302131	0.06773860369568968	0.18115517587166385	-5.135739241469899	P80297	metallothionein 1X	MT1X	4501
P21333	-0.8106798869522329	19.088947055419553	-1.9606945906450657	0.0678383791024613	0.1813029646222604	-5.137051770253882	P21333	filamin A	FLNA	2316
P68104	-0.8025703151922698	11.690257547503865	-1.9599064872222849	0.06793781486407324	0.18141292106441437	-5.138357782631954	P68104	eukaryotic translation elongation factor 1 alpha 1	EEF1A1	1915
Q96AE4	0.32590230790315644	14.024284562285796	1.9596626837196927	0.06796860239241255	0.18141292106441437	-5.1387617395238605	Q96AE4	far upstream element binding protein 1	FUBP1	8880
Q09666	-0.23386459342071575	20.561658322870827	-1.9581854330433528	0.0681554189376173	0.18179241737584498	-5.141208740290981	Q09666	AHNAK nucleoprotein	AHNAK	79026
Q9UBS4	-0.2819430574690909	12.35792871321249	-1.956869023521367	0.06832228506609664	0.18203338867918506	-5.143388375249906	Q9UBS4	DnaJ heat shock protein family (Hsp40) member B11	DNAJB11	51726
Q70IA6	0.22730544519338913	9.783189230431365	1.9567676805884244	0.06833514640080382	0.18203338867918506	-5.143556136301269	Q70IA6	MOB kinase activator 2	MOB2	81532
Q8NDA2	-0.8463675075639774	10.153102441447345	-1.9550891210922854	0.0685484884216927	0.18248234858925122	-5.146334025518462	Q8NDA2	NA	NA	NA
Q9BWF3	0.30891891115033054	9.295591047611033	1.953816132571894	0.06871068308774818	0.18279465200287284	-5.1484397633805505	Q9BWF3	RNA binding motif protein 4	RBM4	5936
Q9C0D5	0.29627527561279265	12.777145427749579	1.9520202211338424	0.06894009271794868	0.1832852465014393	-5.151409091194519	Q9C0D5	tetratricopeptide repeat, ankyrin repeat and coiled-coil containing 1	TANC1	85461
Q9BPX6	-0.4257890811709455	10.078057198039993	-1.9515495553760625	0.0690003295404225	0.18332195365203394	-5.1521870078284024	Q9BPX6	mitochondrial calcium uptake 1	MICU1	10367
Q8WYA6	-0.37018715583630524	10.058485002886195	-1.9512092059685806	0.0690439177270366	0.18332195365203394	-5.152749466659499	Q8WYA6	catenin beta like 1	CTNNBL1	56259
O95169	0.4799743673331207	14.90669297239931	1.9465208706313795	0.06964687658555871	0.18473537837388762	-5.160491312950763	O95169	NADH:ubiquinone oxidoreductase subunit B8	NDUFB8	4714
Q8WUM4	0.2172006080732949	16.577570330250207	1.9463653159513128	0.06966696321686505	0.18473537837388762	-5.1607479863809	Q8WUM4	programmed cell death 6 interacting protein	PDCD6IP	10015
Q6XQN6	0.35547388173346306	13.064352210273615	1.9430391213945815	0.07009772130001142	0.18575668110276286	-5.166233395926195	Q6XQN6	nicotinate phosphoribosyltransferase	NAPRT	93100
Q9UKE5	-0.25349499091952765	9.234568479433904	-1.9408425794873994	0.07038349633822326	0.18639270519218681	-5.169852700252113	Q9UKE5	TRAF2 and NCK interacting kinase	TNIK	23043
Q9NVH1	0.21096423872841719	14.208675774699513	1.9404543955723357	0.0704341087732123	0.18640553933287438	-5.170492062363925	Q9NVH1	DnaJ heat shock protein family (Hsp40) member C11	DNAJC11	55735
Q96QR8	0.28510477843780535	12.166741431305349	1.939133770511858	0.07060654054432006	0.18674054521884131	-5.172666626513481	Q96QR8	purine rich element binding protein B	PURB	5814
Q9HAU0	0.36372526801978644	13.396091413784463	1.9381578159253132	0.07073421312315785	0.18687780102184126	-5.174273069601844	Q9HAU0	pleckstrin homology domain containing A5	PLEKHA5	54477
Q96GD0	0.23418858743495186	11.518017994000282	1.938035712096789	0.07075020112341744	0.18687780102184126	-5.174474020479565	Q96GD0	pyridoxal phosphatase	PDXP	57026
Q15555	0.3667952461930728	13.394373678834356	1.9364216657765976	0.07096184628138177	0.18731535962674528	-5.177129590515357	Q15555	microtubule associated protein RP/EB family member 2	MAPRE2	10982
Q15735	-0.37676905869809296	9.763960058456586	-1.9351366544119024	0.07113075282958349	0.18763960898633003	-5.179242836436203	Q15735	inositol polyphosphate-5-phosphatase J	INPP5J	27124
Q9P0P8	0.3855794813227895	12.08963373227882	1.9335882643153641	0.0713347588404438	0.18805596942208905	-5.181788077736627	Q9P0P8	mitochondrial transcription rescue factor 1	MTRES1	51250
Q15382	0.5594092609763877	9.322585095285037	1.9329264143275646	0.07142212027877301	0.18816448634892785	-5.182875645268856	Q15382	Ras homolog, mTORC1 binding	RHEB	6009
Q8NEZ5	-0.33085780678660903	8.70086217379126	-1.9299982537692926	0.07180977985604778	0.1890634992590062	-5.187684530293509	Q8NEZ5	F-box protein 22	FBXO22	26263
P49815	-0.3260300981571689	10.970949699468111	-1.9295994638557534	0.07186272169087547	0.18908066243342106	-5.1883391126171965	P49815	TSC complex subunit 2	TSC2	7249
Q8TF64	-0.4429228448411049	8.895209052533362	-1.9265402063345052	0.07227002444906604	0.19002957364818976	-5.193357881614717	Q8TF64	GIPC PDZ domain containing family member 3	GIPC3	126326
Q6UXH9	0.6309881204173635	10.149436947780409	1.923187582474222	0.07271876461047767	0.19108614726353262	-5.198852301962119	Q6UXH9	peptidase domain containing associated with muscle regeneration 1	PAMR1	25891
Q14914	0.22115657037640624	13.524403260214783	1.9216869012922753	0.07292043592404138	0.19148710625575988	-5.201309772799978	Q14914	prostaglandin reductase 1	PTGR1	22949
Q8IXQ6	-0.37161375752997294	8.983028969876798	-1.921352976910098	0.07296537905940077	0.19148710625575988	-5.201856436712979	Q8IXQ6	poly(ADP-ribose) polymerase family member 9	PARP9	83666
Q96RP9	0.26417160036791465	14.378834426650105	1.918261688362775	0.07338261928005889	0.1922662039022966	-5.2069143699177545	Q96RP9	G elongation factor mitochondrial 1	GFM1	85476
O95372	0.26430587645224257	12.463281401719081	1.9182514518382554	0.07338400448126425	0.1922662039022966	-5.2069311104635485	O95372	lysophospholipase 2	LYPLA2	11313
P84101	0.41187653433779836	10.618010891571673	1.9181046943369446	0.07340386620870887	0.1922662039022966	-5.207171107800442	P84101	small EDRK-rich factor 2	SERF2	10169
Q8NE71	-0.29599897364981764	12.685447652275196	-1.915858397275988	0.07370847560443967	0.19293998787717404	-5.210843135760063	Q8NE71	ATP binding cassette subfamily F member 1	ABCF1	23
Q02539	-0.6001520708543389	10.239394351903803	-1.914695389917367	0.07386663023637184	0.19322979123490208	-5.21274326244359	Q02539	H1.1 linker histone, cluster member	H1-1	3024
Q99707	-0.46814303912669786	12.033088752950144	-1.913940651929877	0.07396942797316867	0.19337450586310398	-5.2139759750672	Q99707	5-methyltetrahydrofolate-homocysteine methyltransferase	MTR	4548
Q08431	1.1386960930597727	13.383261898999049	1.9122959706992912	0.07419388311945217	0.19373694713537673	-5.216661189263768	Q08431	milk fat globule EGF and factor V/VIII domain containing	MFGE8	4240
Q9NUL7	-0.3431753474516004	9.73379488503579	-1.9122277912033585	0.07420320096518235	0.19373694713537673	-5.216772472726985	Q9NUL7	DEAD-box helicase 28	DDX28	55794
Q14978	-0.3906664674787148	9.536515650485676	-1.9111734484851906	0.07434742773326163	0.1939440577723241	-5.218493071886595	Q14978	nucleolar and coiled-body phosphoprotein 1	NOLC1	9221
P54725	-0.2869608291259116	12.732447446442537	-1.910951940252851	0.07437776043220481	0.1939440577723241	-5.218854480086701	P54725	RAD23 homolog A, nucleotide excision repair protein	RAD23A	5886
Q08357	-0.3651120243436594	11.94505014716399	-1.9087637860839373	0.07467799621167312	0.1946023535317624	-5.222423231560752	Q08357	solute carrier family 20 member 2	SLC20A2	6575
Q9Y4E6	-0.22918498688458655	8.71072319315173	-1.907257730085226	0.07488527181251654	0.19492710866041293	-5.224878047322162	Q9Y4E6	WD repeat domain 7	WDR7	23335
P13489	-0.3958974382195244	17.11787036984171	-1.9071629268543686	0.07489833662007028	0.19492710866041293	-5.225032532863224	P13489	ribonuclease/angiogenin inhibitor 1	RNH1	6050
Q96IU4	-0.273985088164201	11.91769816423333	-1.9052221333605546	0.07516624581755663	0.1953836768874775	-5.2281940829804014	Q96IU4	abhydrolase domain containing 14B	ABHD14B	84836
P53004	-0.2599398956621872	12.754170697301264	-1.9051970913336589	0.0751697082451945	0.1953836768874775	-5.228234863343005	P53004	biliverdin reductase A	BLVRA	644
Q14152	0.27277443252556743	15.745639758318287	1.9031181348934445	0.07545765290622045	0.1960070282442831	-5.231619233715829	Q14152	eukaryotic translation initiation factor 3 subunit A	EIF3A	8661
Q02543	0.23879983669387705	14.393087234431995	1.901312215776433	0.0757085815103798	0.19644964374293705	-5.234557255931989	Q02543	ribosomal protein L18a	RPL18A	6142
P16083	-0.2583135394201541	13.365655985783473	-1.9011583839658766	0.07572999058464121	0.19644964374293705	-5.234807442301124	P16083	N-ribosyldihydronicotinamide:quinone reductase 2	NQO2	4835
Q05639	0.4011979005381541	17.127347745708374	1.9008512948170884	0.07577274498407909	0.19644964374293705	-5.235306843038958	Q05639	eukaryotic translation elongation factor 1 alpha 2	EEF1A2	1917
P36542	0.26909618353987597	18.678496575597666	1.8991829653578216	0.07600539525664098	0.19692746493657678	-5.238019069339838	P36542	ATP synthase F1 subunit gamma	ATP5F1C	509
Q9BSJ8	-0.2632911063407146	13.481958324316741	-1.8978338621736022	0.07619399616277321	0.19729062070627798	-5.240211239393561	Q9BSJ8	extended synaptotagmin 1	ESYT1	23344
P13671	0.6684012635182146	15.317708028995819	1.8936692014991012	0.0767788472015298	0.19867868148146814	-5.2469722998207615	P13671	complement C6	C6	729
P45985	0.3337097222268852	12.115395150417873	1.8931045038778915	0.07685845693849955	0.19875840959397373	-5.24788833580481	P45985	mitogen-activated protein kinase kinase 4	MAP2K4	6416
Q6NZY4	0.29125686055828126	8.871061565039264	1.8912223309778553	0.07712433424166122	0.19931942472480085	-5.250940307608312	Q6NZY4	zinc finger CCHC-type containing 8	ZCCHC8	55596
Q96PC5	0.2379271425155558	10.500762269573578	1.890430694524718	0.07723640678466745	0.1993852339803163	-5.252223390448923	Q96PC5	MIA SH3 domain ER export factor 2	MIA2	4253
P54646	0.33342504317166366	13.134592058859313	1.8903509509471963	0.07724770420352053	0.1993852339803163	-5.252352620039419	P54646	protein kinase AMP-activated catalytic subunit alpha 2	PRKAA2	5563
Q9P0S9	0.6788945704252782	9.31993058582117	1.889185917162016	0.07741292510463435	0.1996269917110267	-5.254240242789276	Q9P0S9	transmembrane protein 14C	TMEM14C	51522
Q9NX20	0.3430145050417188	11.399936679872724	1.8888218113150488	0.07746462599515107	0.1996269917110267	-5.254830028488014	Q9NX20	mitochondrial ribosomal protein L16	MRPL16	54948
P46379	0.3267046262335729	13.20598141295016	1.8881975479419333	0.07755333950208089	0.1996269917110267	-5.255841056584398	P46379	BAG cochaperone 6	BAG6	7917
Q99569	-0.4155933918595309	10.273357742673756	-1.8881272147469037	0.07756334017497733	0.1996269917110267	-5.255954951844249	Q99569	plakophilin 4	PKP4	8502
Q9BUR5	0.2747287236592513	14.112913057503754	1.887964861100048	0.07758642962891119	0.1996269917110267	-5.256217851837328	Q9BUR5	apolipoprotein O	APOO	79135
P36957	0.28605272169387064	17.574115568744695	1.8875601501205792	0.07764401315087897	0.19964903129010736	-5.256873140445708	P36957	dihydrolipoamide S-succinyltransferase	DLST	1743
O60234	0.31260858534465896	10.400367907486315	1.8862934716436366	0.07782448681326865	0.1999868358299326	-5.258923515989749	O60234	glia maturation factor gamma	GMFG	9535
P61225	-0.3300710905646014	8.960109532509026	-1.8846493404919107	0.07805929772895952	0.2004637576608147	-5.261583586733174	P61225	RAP2B, member of RAS oncogene family	RAP2B	5912
Q5TDH0	-0.28228646171307936	11.203143816353704	-1.8793792781200622	0.07881622376106542	0.20228007522294864	-5.270100291311397	Q5TDH0	DNA damage inducible 1 homolog 2	DDI2	84301
P32418	0.21532235163888735	13.420696924982414	1.8777022853686052	0.07905845581350925	0.20266013297539284	-5.272807253082624	P32418	solute carrier family 8 member A1	SLC8A1	6546
Q9ULC4	0.25497136925337927	10.387289719076948	1.8776651794424228	0.07906382305374397	0.20266013297539284	-5.272867131366036	Q9ULC4	MCTS1 re-initiation and release factor	MCTS1	28985
Q969Z0	0.6006213340513575	11.74181881578362	1.8749905460185663	0.0794515561966154	0.20352590464705317	-5.2771812541812935	Q969Z0	transforming growth factor beta regulator 4	TBRG4	9238
Q96NT0	-0.7367308808022752	10.726634456741179	-1.8745680630832615	0.07951295701651744	0.20355516903097143	-5.277862354665094	Q96NT0	coiled-coil domain containing 115	CCDC115	84317
Q92841	-0.3010530064226078	13.498877840474014	-1.8730673456554194	0.07973140330402495	0.20396645776868494	-5.28028093354655	Q92841	DEAD-box helicase 17	DDX17	10521
P82664	0.3933544227043644	11.83958678382397	1.872776709120237	0.07977377049484781	0.20396645776868494	-5.2807491863505085	P82664	mitochondrial ribosomal protein S10	MRPS10	55173
P00167	0.41511088993879497	13.585877158002997	1.8719809087918469	0.07988988003265177	0.2041351827935951	-5.282031087933017	P00167	cytochrome b5 type A	CYB5A	1528
Q9Y3D2	0.23790715239652904	14.956237821393678	1.871144973183213	0.08001200758773264	0.2042742979738795	-5.283377269832049	Q9Y3D2	methionine sulfoxide reductase B2	MSRB2	22921
P68082	-0.3480484996501225	9.389359498174377	-1.8709218698932097	0.0800446303870149	0.2042742979738795	-5.283736488740997	P68082	NA	NA	NA
Q9GZS3	-0.41896473478445806	9.513288329090564	-1.8697663932422437	0.08021377718677007	0.2043569242429559	-5.2855964896760215	Q9GZS3	WD repeat domain 61	WDR61	80349
Q9HD33	0.24494992260292037	12.380770229181518	1.8695117161827453	0.08025110140723786	0.2043569242429559	-5.286006352196591	Q9HD33	mitochondrial ribosomal protein L47	MRPL47	57129
O00178	-0.28345098252170686	10.67370280217345	-1.8694145284047334	0.08026534884939407	0.2043569242429559	-5.286162751266849	O00178	GTP binding protein 1	GTPBP1	9567
P62736	-0.7669356236902587	10.174648987672054	-1.8693302772621798	0.080277701642212	0.2043569242429559	-5.2862983279402265	P62736	actin alpha 2, smooth muscle	ACTA2	59
A0PJW6	-0.30148650380304787	10.145203751763274	-1.867991670565093	0.08047419374394488	0.20472916372210337	-5.28845189056702	A0PJW6	transmembrane protein 223	TMEM223	79064
Q8N142	0.2966976800125085	14.011791522887748	1.8676136203289218	0.08052976469992486	0.2047426539468127	-5.289059924288506	Q8N142	adenylosuccinate synthase 1	ADSS1	122622
Q9NZQ3	1.585915111110296	10.561742382133579	1.8641074842657583	0.08104677452030622	0.20592857930206315	-5.294695269465656	Q9NZQ3	NCK interacting protein with SH3 domain	NCKIPSD	51517
Q567U6	0.24544610649612864	12.751823528095297	1.8621034858770575	0.08134360653066769	0.206553933540779	-5.29791323920492	Q567U6	coiled-coil domain containing 93	CCDC93	54520
P26006	-0.5632293543225853	10.106070395024354	-1.859526152562828	0.08172678286489356	0.20739762405527196	-5.302048621898475	P26006	integrin subunit alpha 3	ITGA3	3675
Q676U5	0.5299325404661968	11.153176988935774	1.8588898363688227	0.08182163184838193	0.20746546261734064	-5.303069043206053	Q676U5	autophagy related 16 like 1	ATG16L1	55054
P05186	0.2997532440995858	8.849097949623916	1.858663528671306	0.08185538876161709	0.20746546261734064	-5.303431905427566	P05186	alkaline phosphatase, biomineralization associated	ALPL	249
Q9NZP8	-0.3645731027803709	10.120913951205875	-1.8550089852006606	0.08240223197906929	0.2085969063383804	-5.309287711680893	Q9NZP8	complement C1r subcomponent like	C1RL	51279
P12955	-0.3214073755295086	11.90244279674511	-1.8549956826699634	0.08240422840620036	0.2085969063383804	-5.309309013387757	P12955	peptidase D	PEPD	5184
Q99729	0.38174213362521847	13.107590035745018	1.8538637830192752	0.08257426005703904	0.2088974914362236	-5.311121198490515	Q99729	heterogeneous nuclear ribonucleoprotein A/B	HNRNPAB	3182
Q16775	0.23671201441526968	15.903479425207186	1.8521811169268498	0.08282760310365714	0.20936185160039425	-5.31381386283382	Q16775	hydroxyacylglutathione hydrolase	HAGH	3029
O95810	-0.24786097147678632	16.899165065133296	-1.8519621614935968	0.08286061988211037	0.20936185160039425	-5.314164128623177	O95810	caveolae associated protein 2	CAVIN2	8436
O15061	0.2984496192034669	16.060181160379006	1.8516115246534925	0.0829135175550318	0.20936562740337541	-5.314724991751807	O15061	synemin	SYNM	23336
Q9BUF5	-0.3206221746796505	14.207609906101823	-1.8487845917439567	0.08334109075312472	0.21027024572514505	-5.319244348856563	Q9BUF5	tubulin beta 6 class V	TUBB6	84617
Q8N766	0.3699883317452226	11.965356017817756	1.8485608336274753	0.08337501763960453	0.21027024572514505	-5.3196018776086085	Q8N766	ER membrane protein complex subunit 1	EMC1	23065
O00468	0.38423120004479294	13.806855555541656	1.8471208320950572	0.08359364868647892	0.21069117023516626	-5.321902101277471	O00468	agrin	AGRN	375790
O75155	-0.34884586600468026	13.785492601452766	-1.8466013050139658	0.0836726517861616	0.21075987057825366	-5.322731699646131	O75155	cullin associated and neddylation dissociated 2 (putative)	CAND2	23066
Q6P5Q4	0.6275356327093835	14.51857490659077	1.8451913430972746	0.0838873951493338	0.21117018568803247	-5.324982421166359	Q6P5Q4	leiomodin 2	LMOD2	442721
Q96FJ0	-0.22406144829987085	8.575058161644264	-1.8438492360282124	0.08409225829758267	0.2114811989464602	-5.327123802604088	Q96FJ0	STAM binding protein like 1	STAMBPL1	57559
P13861	0.19977340523131026	15.322009617841017	1.8437017984906916	0.08411479064406224	0.2114811989464602	-5.327358983752785	P13861	protein kinase cAMP-dependent type II regulatory subunit alpha	PRKAR2A	5576
Q9P2F8	-0.47461397099057834	8.98122138781904	-1.843344724955474	0.08416938310879586	0.21148790709569745	-5.327928510333686	Q9P2F8	signal induced proliferation associated 1 like 2	SIPA1L2	57568
Q9UHD9	-0.3195803004999007	11.182705168222954	-1.842803778159468	0.08425214760040614	0.21156534967722207	-5.328791177044318	Q9UHD9	ubiquilin 2	UBQLN2	29978
Q00013	-0.38905079171039425	11.23341620171132	-1.8415203293781848	0.08444880340734522	0.21176206802059028	-5.330837287558882	Q00013	MAGUK p55 scaffold protein 1	MPP1	4354
P20936	-0.35672318244819046	9.666748373285007	-1.8415023632298513	0.08445155914980673	0.21176206802059028	-5.330865923209721	P20936	RAS p21 protein activator 1	RASA1	5921
P02743	-0.44034083774152855	15.498423673494619	-1.841274856728817	0.0844864621982468	0.21176206802059028	-5.331228522797836	P02743	amyloid P component, serum	APCS	325
Q14524	0.64839642794749075	12.062001238069719	1.8395324926496792	0.08475419264545068	0.2123024764113903	-5.3340045466240085	Q14524	sodium voltage-gated channel alpha subunit 5	SCN5A	6331
Q15181	-0.32910783901401075	14.04494335580051	-1.838758329949485	0.08487339123456611	0.2123581112300378	-5.3352374405244545	Q15181	inorganic pyrophosphatase 1	PPA1	5464
P09110	0.24559060468279093	14.082398177080306	1.8387110299386538	0.08488067888104629	0.2123581112300378	-5.335312757410811	P09110	acetyl-CoA acyltransferase 1	ACAA1	30
Q9UKK3	-0.3167272664510179	9.19523215802495	-1.8382248514370518	0.08495561795348226	0.21241512088676076	-5.336086838332517	Q9UKK3	poly(ADP-ribose) polymerase family member 4	PARP4	143
Q53EL6	-0.23988145547208006	10.694790509071955	-1.836586365669401	0.08520860477935834	0.21291696151308373	-5.338694623747157	Q53EL6	programmed cell death 4	PDCD4	27250
P27695	-0.3646220222702343	12.467133535964079	-1.8291068528074876	0.0863719647464625	0.21569160785551303	-5.350579850579509	P27695	apurinic/apyrimidinic endodeoxyribonuclease 1	APEX1	328
P56385	0.31461163396375014	18.164082126069967	1.8286168009947892	0.08644867602377551	0.21575089304217993	-5.351357468790249	P56385	ATP synthase membrane subunit e	ATP5ME	521
Q5XPI4	0.19413941272238944	11.614544109434792	1.8275530879763242	0.08661539420154285	0.21603459925467486	-5.3530449139745615	Q5XPI4	ring finger protein 123	RNF123	63891
Q92783	0.3296749680550892	11.756202417457375	1.826878495373651	0.08672127211386577	0.21613467476482276	-5.354114740307745	Q92783	signal transducing adaptor molecule	STAM	8027
Q5T481	0.3820201359626516	11.259058734302817	1.8263728829614245	0.0868007035466733	0.21613467476482276	-5.354916416033884	Q5T481	RNA binding motif protein 20	RBM20	282996
P26599	-0.4213726453688249	12.358144021765213	-1.8262837468454542	0.08681471345820035	0.21613467476482276	-5.355057731268717	P26599	polypyrimidine tract binding protein 1	PTBP1	5725
P18124	-0.24577182712741674	14.617032700402303	-1.8256187952785845	0.08691928997552414	0.21616082255254432	-5.356111796015762	P18124	ribosomal protein L7	RPL7	6129
Q8IWA4	-0.5574945886571161	12.316460412875129	-1.8255420964411437	0.08693135952395473	0.21616082255254432	-5.356233361137965	Q8IWA4	mitofusin 1	MFN1	55669
P21246	-0.6206623532665478	10.50708799380633	-1.8242663801500263	0.08713232754467701	0.21652835270864518	-5.358254844561243	P21246	pleiotrophin	PTN	5764
Q8NFH3	0.26665857302205787	9.732434866304299	1.8237703173814468	0.0872105850017224	0.21659067848293614	-5.359040652124797	Q8NFH3	nucleoporin 43	NUP43	348995
O00231	0.5960828752563447	14.917286449340374	1.8191199026647855	0.08794725094878934	0.21828711341524618	-5.366400585890666	O00231	proteasome 26S subunit, non-ATPase 11	PSMD11	5717
P25786	0.23410826442018795	15.817416157171957	1.8177185669566385	0.08817031111513135	0.21870747696219853	-5.368616005517044	P25786	proteasome 20S subunit alpha 1	PSMA1	5682
O95622	-0.7325963175196328	12.392338643883981	-1.816186090570886	0.08841481831962088	0.21918049605344847	-5.3710374802696945	O95622	adenylate cyclase 5	ADCY5	111
Q9BUB7	0.4099859143968345	9.30572799809312	1.8141578178051334	0.08873935152348514	0.21980474253103366	-5.374240323893803	Q9BUB7	transmembrane protein 70	TMEM70	54968
O75347	0.3996770031167305	15.154291948793757	1.813938137204154	0.08877456456261978	0.21980474253103366	-5.374587081589313	O75347	tubulin folding cofactor A	TBCA	6902
Q9UM54	-0.40596927897787616	10.08971284875144	-1.8114687374462464	0.08917123978311348	0.22063709833747766	-5.378483056678329	Q9UM54	myosin VI	MYO6	4646
Q96PU8	0.26878457486767715	12.357579264690353	1.8111715946614926	0.08921907708367928	0.22063709833747766	-5.378951626202134	Q96PU8	QKI, KH domain containing RNA binding	QKI	9444
P62633	0.36753329469052254	13.860946078937943	1.807995822809782	0.08973176499046977	0.2217703148095773	-5.383956424438214	P62633	CCHC-type zinc finger nucleic acid binding protein	CNBP	7555
P48729	0.23724093360700138	10.581268004004633	1.8073996883086254	0.08982829275764107	0.22187424887924323	-5.384895252625535	P48729	casein kinase 1 alpha 1	CSNK1A1	1452
O00442	0.30616240067167055	13.039664734892737	1.8057176955432246	0.0901011400861242	0.2224132991338084	-5.387543065228964	O00442	RNA 3'-terminal phosphate cyclase	RTCA	8634
Q9NZJ7	-0.4698426817283643	12.792958339684274	-1.803869739098222	0.09040175249591095	0.22302019255956712	-5.390450282489766	Q9NZJ7	mitochondrial carrier 1	MTCH1	23787
Q32MK0	-0.21184832651143104	15.6660520319048	-1.8013585294843732	0.09081167637574825	0.22389585827991682	-5.394397812944699	Q32MK0	myosin light chain kinase 3	MYLK3	91807
P82663	0.25432340268894116	12.860923030512192	1.8008714270881163	0.09089137939280355	0.22395679870955162	-5.395163103389691	P82663	mitochondrial ribosomal protein S25	MRPS25	64432
P49841	0.31687378059449856	11.631222311725601	1.7998471630612212	0.09105917773652558	0.2242346015241044	-5.396771890489367	P49841	glycogen synthase kinase 3 beta	GSK3B	2932
Q96FW1	-0.2758320728301644	12.38914028355671	-1.79846399802635	0.09128620589972106	0.2246048978835266	-5.398943442933551	Q96FW1	OTU deubiquitinase, ubiquitin aldehyde binding 1	OTUB1	55611
Q9NRP4	0.3260158361163814	9.998896135228	1.7982309534143355	0.09132450615890675	0.2246048978835266	-5.399309212429809	Q9NRP4	succinate dehydrogenase complex assembly factor 3	SDHAF3	57001
Q9Y5X3	-0.20115662127370726	13.53656973178995	-1.7978185107182596	0.09139232473532752	0.2246048978835266	-5.3999564756337275	Q9Y5X3	sorting nexin 5	SNX5	27131
P26038	-0.1971360653925096	17.712572629856066	-1.7975887110674817	0.09143013029484093	0.2246048978835266	-5.400317067387401	P26038	moesin	MSN	4478
P62937	0.2636302382805802	19.058625882428437	1.7927473931517075	0.09222981142426809	0.2264328040572899	-5.407906819878476	P62937	peptidylprolyl isomerase A	PPIA	5478
Q15493	-0.5488425512597868	11.061172046556464	-1.7920474985797992	0.09234592719201698	0.2264772270672445	-5.40900293436408	Q15493	regucalcin	RGN	9104
O14974	-0.20048937949949774	14.602164389258805	-1.7913743579642347	0.09245772579536471	0.2264772270672445	-5.41005688352226	O14974	protein phosphatase 1 regulatory subunit 12A	PPP1R12A	4659
Q01432	-0.3047327532540347	8.951307030972496	-1.7913681228747291	0.0924587619075116	0.2264772270672445	-5.410066644703737	Q01432	adenosine monophosphate deaminase 3	AMPD3	272
P31942	0.36401906597044587	12.93569722944539	1.791298550515827	0.09247032374486315	0.2264772270672445	-5.410175560376276	P31942	heterogeneous nuclear ribonucleoprotein H3	HNRNPH3	3189
Q96C36	0.21435753432940707	9.728821551064602	1.7909206009977148	0.092533155287965893	0.22649491675954633	-5.410767192500664	Q96C36	pyrroline-5-carboxylate reductase 2	PYCR2	29920
P20674	0.3248937376697718	20.143836244201225	1.7902168985667355	0.09265024120678209	0.22664530476589997	-5.411868530662256	P20674	cytochrome c oxidase subunit 5A	COX5A	9377
P40939	0.3000464289848779	19.50576846979322	1.7885724911273588	0.0929243555262109	0.2270951215618566	-5.414441019616791	P40939	hydroxyacyl-CoA dehydrogenase trifunctional multienzyme complex subunit alpha	HADHA	3030
Q96B45	0.2849390452577758	9.892190368969507	1.7884450200473225	0.09294563408878344	0.2270951215618566	-5.414640368631565	Q96B45	BLOC-1 related complex subunit 7	BORCS7	119032
Q13619	0.30109304102237466	11.680440698965153	1.7850167305224394	0.0935195243914635	0.22836032544750048	-5.419998275657327	Q13619	cullin 4A	CUL4A	8451
Q8TF65	-0.2274210099352434	8.579337243360218	-1.7845940259236932	0.09359049993933466	0.228396708360042	-5.420658430447461	Q8TF65	GIPC PDZ domain containing family member 2	GIPC2	54810
O43639	0.2504571252121366	10.685167299760398	1.7797435418506566	0.09440833305733216	0.23016717641962234	-5.428226232467177	O43639	NCK adaptor protein 2	NCK2	8440
Q8WZA9	-0.2513827125778203	12.175665266921484	-1.7796213971801855	0.09442900854338053	0.23016717641962234	-5.428416628714978	Q8WZA9	immunity related GTPase Q	IRGQ	126298
Q9H488	0.22831534745680493	11.9804395373108	1.779068380787798	0.0945226677001136	0.2301930193544258	-5.429278549494908	Q9H488	protein O-fucosyltransferase 1	POFUT1	23509
Q53HC0	0.2848364851884213	9.424499746380771	1.778891482148135	0.09455264458137842	0.2301930193544258	-5.429554222907733	Q53HC0	coiled-coil domain containing 92	CCDC92	80212
P07741	-0.34415174680792227	11.99850464705106	-1.7747444836461197	0.09525778409597874	0.23177117958358506	-5.436011575080964	P07741	adenine phosphoribosyltransferase	APRT	353
Q9NUQ9	0.4120747019439328	11.691528148542986	1.7742371713040515	0.09534436184856365	0.23184333481146255	-5.436800832687202	Q9NUQ9	CYFIP related Rac1 interactor B	CYRIB	51571
Q8TET4	-0.31581866103062595	8.661584707060337	-1.7726029025090448	0.09562373567673921	0.23234816731019944	-5.439342348995666	Q8TET4	glucosidase alpha, neutral C	GANC	2595
Q8N0W3	0.46267309798081335	10.094696700233516	1.7723556609745155	0.09566606348617836	0.23234816731019944	-5.439726708736048	Q8N0W3	fucose kinase	FCSK	197258
Q9UNE7	0.25689153413068233	12.603275640180716	1.7713647695631742	0.09583586945405087	0.23262186906218665	-5.441266783417347	Q9UNE7	STIP1 homology and U-box containing protein 1	STUB1	10273
P56181	0.5104860181635491	14.626943136619671	1.7698628750226222	0.09609374887591031	0.2331088976602637	-5.443599984284135	P56181	NADH:ubiquinone oxidoreductase subunit V3	NDUFV3	4731
Q15637	0.30612449580185697	12.250478674223933	1.7683981341505666	0.09634583531369763	0.23341876403108924	-5.4458741993639235	Q15637	splicing factor 1	SF1	7536
O15111	-0.2950280036278734	8.65615235576998	-1.7682231814787148	0.0963759839711781	0.23341876403108924	-5.446145754130962	O15111	component of inhibitor of nuclear factor kappa B kinase complex	CHUK	1147
P11021	-0.2473856425195855	19.16485947110366	-1.768122077033671	0.09639341053284854	0.23341876403108924	-5.446302676388807	P11021	heat shock protein family A (Hsp70) member 5	HSPA5	3309
O95208	-0.4139893203455838	10.885041686522943	-1.7653604270747525	0.09687048423050286	0.23443462998861447	-5.450586670081654	O95208	epsin 2	EPN2	22905
P68402	0.26752868407477237	13.469719214084858	1.7649937101967481	0.09693398989818147	0.23444901475967525	-5.451155202110208	P68402	platelet activating factor acetylhydrolase 1b catalytic subunit 2	PAFAH1B2	5049
Q969Q1	0.25553225534944524	10.886252324959921	1.7637780107296626	0.0971447781124547	0.23455720311858744	-5.453039373959646	Q969Q1	tripartite motif containing 63	TRIM63	84676
O60936	0.22207862802534706	13.16757301203354	1.7636159985148274	0.09717289948315248	0.23455720311858744	-5.453290405910412	O60936	nucleolar protein 3	NOL3	8996
P43686	-0.22650216888347607	15.171773221398261	-1.763347145799417	0.09721958150993312	0.23455720311858744	-5.453706949348319	P43686	proteasome 26S subunit, ATPase 4	PSMC4	5704
Q9Y508	0.37874621127912533	12.444764091999053	1.7632307335677135	0.09723980075415055	0.23455720311858744	-5.453887297979464	Q9Y508	ring finger protein 114	RNF114	55905
Q12882	-0.29801957345553554	11.336930818017125	-1.763076110392512	0.09726666242752129	0.23455720311858744	-5.454126831646679	Q12882	dihydropyrimidine dehydrogenase	DPYD	1806
Q9NTJ4	-0.2802842241604644	10.59924549134912	-1.7610544718918433	0.09761846745468793	0.23526628280647569	-5.457257352606797	Q9NTJ4	mannosidase alpha class 2C member 1	MAN2C1	4123
Q14767	1.0780948086782143	15.679907480233506	1.7571389524520376	0.0983030177688054	0.2367160036317943	-5.463313738113975	Q14767	latent transforming growth factor beta binding protein 2	LTBP2	4053
Q5T013	0.3671855581784076	10.6328415343787	1.7569495732868008	0.0983362332789089	0.2367160036317943	-5.463606434568778	Q5T013	hydroxypyruvate isomerase (putative)	HYI	81888
P40855	0.3135876307795158	11.539520597482475	1.7562628911897151	0.09845675398619318	0.2368661305290991	-5.464667564485385	P40855	peroxisomal biogenesis factor 19	PEX19	5824
Q9Y6N1	0.38463541456338923	9.470309492047912	1.7551387521328883	0.09865433270892907	0.23720135603510514	-5.466404097535597	Q9Y6N1	cytochrome c oxidase copper chaperone COX11	COX11	1353
Q00610	-0.2651535140128054	16.159607777185148	-1.7547102592332078	0.09872973597467335	0.23724260449843337	-5.467065823361993	Q00610	clathrin heavy chain	CLTC	1213
Q86XP3	-0.23977986250427108	11.37363024818381	-1.7534118692584666	0.09895852598136287	0.23763428410620577	-5.469070279164708	Q86XP3	DEAD-box helicase 42	DDX42	11325
Q63HN8	-0.43413585866423254	8.782087373542401	-1.7531233841989973	0.09900942306119105	0.23763428410620577	-5.469515507747413	Q63HN8	ring finger protein 213	RNF213	57674
Q12931	-0.6944604884392938	15.122056518876583	-1.752214748834305	0.09916988229829672	0.23787922885804627	-5.47091751407431	Q12931	TNF receptor associated protein 1	TRAP1	10131
Q8N6H7	0.32055562856224995	11.790468943052602	1.7508652857470623	0.0994086088931508	0.2383115150216617	-5.47299880952281	Q8N6H7	ADP ribosylation factor GTPase activating protein 2	ARFGAP2	84364
P98179	0.29621667463853996	13.2426426328802	1.7493972607026387	0.09966888056812676	0.2386890037142734	-5.475261743040159	P98179	RNA binding motif protein 3	RBM3	5935
Q9UBB6	0.25536374368378034	9.699011926483992	1.749316146417766	0.09968327898796442	0.2386890037142734	-5.475386742075336	Q9UBB6	neurochondrin	NCDN	23154
P08236	-0.30615949584611535	9.727472708197881	-1.7465942694575105	0.1001674894363503	0.23970751144198282	-5.479578961981011	P08236	glucuronidase beta	GUSB	2990
P49458	0.24836161821452407	12.422167899895564	1.7442852444280903	0.1005798663410998	0.24055302149577187	-5.48313186928368	P49458	signal recognition particle 9	SRP9	6726
Q330K2	0.3645643890038084	12.020287212422355	1.7435310328310576	0.10071488478367915	0.24073458082389979	-5.484291693001629	Q330K2	NADH:ubiquinone oxidoreductase complex assembly factor 6	NDUFAF6	137682
Q9BUT9	0.2157260508022869	8.670182212820535	1.7421582591154465	0.1009610443599901	0.2410402589223155	-5.486401872504009	Q9BUT9	MAPK regulated corepressor interacting protein 2	MCRIP2	84331
P61626	-0.36664683419887467	12.931934748847912	-1.7420766274278077	0.10097569873090444	0.2410402589223155	-5.486527318607461	P61626	lysozyme	LYZ	4069
Q9BTT0	-0.22032754650032693	10.906037915156887	-1.7418281864219518	0.10102030984050886	0.2410402589223155	-5.486909081723825	Q9BTT0	acidic nuclear phosphoprotein 32 family member E	ANP32E	81611
P52565	-0.2878122932936851	15.310165726837663	-1.7387522324158875	0.10157406894385676	0.2421096427790142	-5.4916326598869585	P52565	Rho GDP dissociation inhibitor alpha	ARHGDIA	396
O94826	0.21911911779908877	15.184917693402872	1.738625824935745	0.10159688248273589	0.2421096427790142	-5.491826656660802	O94826	translocase of outer mitochondrial membrane 70	TOMM70	9868
Q9BZG1	-0.2371175373132015	10.168869988395603	-1.7380457798069673	0.10170162419124552	0.2421096427790142	-5.492716726296581	Q9BZG1	RAB34, member RAS oncogene family	RAB34	83871
Q14376	0.2613279333245675	9.648531513384095	1.7378172486737977	0.10174291710876716	0.2421096427790142	-5.493067348498605	Q14376	UDP-galactose-4-epimerase	GALE	2582
O75351	-0.2770362811132223	11.76029368883485	-1.7376911771618402	0.10176570302913635	0.2421096427790142	-5.493260759466901	O75351	vacuolar protein sorting 4 homolog B	VPS4B	9525
P15880	-0.2310499716740111	13.426194666011998	-1.7365990279234411	0.10196328250855963	0.24243809086827983	-5.4949358695405515	P15880	ribosomal protein S2	RPS2	6187
Q9C0J8	-0.24464741622935904	8.634986760154376	-1.7340561108324564	0.10242461669101265	0.24334668428598769	-5.4988333728862315	Q9C0J8	WD repeat domain 33	WDR33	55339
Q99653	0.2910584963287679	12.97570827108908	1.7338345053557325	0.10246490634678834	0.24334668428598769	-5.499172842506438	Q99653	calcineurin like EF-hand protein 1	CHP1	11261
P46778	0.22009031843589888	14.080021759902564	1.7314870862170886	0.10289253571213414	0.24418163740979557	-5.502766969179295	P46778	ribosomal protein L21	RPL21	6144
P55263	0.2223287146377011	12.92275737172415	1.7312468954004019	0.10293637894245496	0.24418163740979557	-5.503134538817946	P55263	adenosine kinase	ADK	132
Q9NQ88	0.2401502617010447	10.86618960945856	1.7297484413022974	0.10321026731863958	0.24468883515065132	-5.505426878617087	Q9NQ88	TP53 induced glycolysis regulatory phosphatase	TIGAR	57103
O75251	0.3812689196358807	16.403771866776033	1.7284934593404193	0.10344014244389578	0.24509115775101076	-5.507345719225548	O75251	NADH:ubiquinone oxidoreductase core subunit S7	NDUFS7	374291
P49758	-0.23086514689894067	10.926148368906635	-1.7266269123830615	0.10378286351229743	0.24576023435208572	-5.510197883165931	P49758	regulator of G protein signaling 6	RGS6	9628
P12081	0.2339271924653481	12.3137722540958	1.7251803519824005	0.10404915011030416	0.24624763997633287	-5.512406851604092	P12081	histidyl-tRNA synthetase 1	HARS1	3035
P35580	-0.2746711292119528	17.67821625233114	-1.7247606452378006	0.10412652215449869	0.24628764502629105	-5.513047529107122	P35580	myosin heavy chain 10	MYH10	4628
Q9ULT8	-0.303942870177222	12.075022096413928	-1.723837783872553	0.10429682598073278	0.24654728509548732	-5.514455894051112	Q9ULT8	HECT domain E3 ubiquitin protein ligase 1	HECTD1	25831
O76094	0.3064815069197575	12.150976216949227	1.7231285189871155	0.10442787779357034	0.246667946107547	-5.515537944618169	O76094	signal recognition particle 72	SRP72	6731
Q96P16	-0.21278764328279287	9.218607328063523	-1.7227072230071423	0.10450578909003118	0.246667946107547	-5.516180528183188	Q96P16	regulation of nuclear pre-mRNA domain containing 1A	RPRD1A	55197
P45381	-0.37518326130796	9.538133119965018	-1.7225787695122192	0.10452955437800787	0.246667946107547	-5.516376431204096	P45381	aspartoacylase	ASPA	443
Q9BWM7	-0.2831187257400156	12.004546214841053	-1.7208415970359878	0.10485141260715475	0.24728419429585483	-5.5190247985543435	Q9BWM7	sideroflexin 3	SFXN3	81855
Q00796	0.2515716834578452	14.405827669814075	1.719831333028922	0.10503898790359444	0.24758321627971072	-5.520564138006706	Q00796	sorbitol dehydrogenase	SORD	6652
Q9BVM2	0.2997175031628476	8.992523434559567	1.7190267323419168	0.10518858667633049	0.24765686860818478	-5.52178966812899	Q9BVM2	deleted in primary ciliary dyskinesia homolog (mouse)	DPCD	25911
Q9H2M9	-0.6487918054621566	11.292434923569466	-1.7190092215190906	0.10519184451071928	0.24765686860818478	-5.52181633545468	Q9H2M9	RAB3 GTPase activating non-catalytic protein subunit 2	RAB3GAP2	25782
O14617	-0.32355359134308515	11.70682186056312	-1.7184102821724003	0.10530332820713498	0.24777611541748165	-5.522728352034092	O14617	adaptor related protein complex 3 subunit delta 1	AP3D1	8943
P08397	0.3258986482530446	12.343633050340735	1.7141538871213757	0.10609855877862513	0.2495031350492726	-5.5292034081217	P08397	hydroxymethylbilane synthase	HMBS	3145
Q96FZ7	0.2768573992114334	11.15437679320031	1.7125275481335032	0.106403787155572	0.2500765291890622	-5.531674589580814	Q96FZ7	charged multivesicular body protein 6	CHMP6	79643
P00568	0.39211750763744746	19.34627041779317	1.7113047632688376	0.10663377973910271	0.25047254029836524	-5.53353152574216	P00568	adenylate kinase 1	AK1	203
P17302	0.2369589364791942	11.841914956803313	1.7082487266316149	0.107210477470172	0.2515651709871697	-5.538168496224399	P17302	gap junction protein alpha 1	GJA1	2697
P60174	0.19858714284369583	20.397177708579825	1.7078954473544723	0.10727731842339497	0.2515651709871697	-5.5387041666793	P60174	triosephosphate isomerase 1	TPI1	7167
Q8IWB9	0.2540008153302544	10.027500367953731	1.7078588849262308	0.1072842381548524	0.2515651709871697	-5.538759601244957	Q8IWB9	testis expressed 2	TEX2	55852
O95336	-0.28052968714335513	13.29670968620218	-1.7072015715868443	0.10740870611432257	0.25164281107535624	-5.5397560562288035	O95336	6-phosphogluconolactonase	PGLS	25796
P12235	0.47108233401313626	18.638445727377594	1.7070315825780122	0.10744091540880052	0.25164281107535624	-5.540013708552935	P12235	solute carrier family 25 member 4	SLC25A4	291
P08069	0.33510397398242553	9.357671458743301	1.7060347130124551	0.10762996985500736	0.25194072828703734	-5.541524310106898	P08069	insulin like growth factor 1 receptor	IGF1R	3480
Q14BN4	0.2320565548400637	17.225084132477647	1.7044595730840737	0.10792928108191965	0.2524803004369751	-5.543909958821744	Q14BN4	sarcolemma associated protein	SLMAP	7871
Q9BX46	0.34018631617402484	9.296405378931262	1.7041696341482069	0.107984454544859	0.2524803004369751	-5.544348925059864	Q9BX46	RNA binding motif protein 24	RBM24	221662
Q9NRY4	-0.3097001815937759	11.170468447754747	-1.7034831077070085	0.10811519363112179	0.25264095448052726	-5.545388118878153	Q9NRY4	Rho GTPase activating protein 35	ARHGAP35	2909
Q99816	-0.20220493008440066	12.389314292495381	-1.7010629334459673	0.10857717754951815	0.25354673469924877	-5.5490492413052905	Q99816	tumor susceptibility 101	TSG101	7251
Q9NPH0	-0.34165356619558374	10.055919311368198	-1.7008008209760097	0.10862731452251145	0.25354673469924877	-5.549445537984497	Q9NPH0	acid phosphatase 6, lysophosphatidic	ACP6	51205
P49796	0.46773666094120614	9.431927236572363	1.6995505236103468	0.108866748412618	0.25389563556115463	-5.551335327656293	P49796	regulator of G protein signaling 3	RGS3	5998
Q8TBE9	-0.34932864613419845	8.868429543284465	-1.6993036140042503	0.10891408608301555	0.25389563556115463	-5.5517084117987	Q8TBE9	N-acetylneuraminic acid phosphatase	NANP	140838
P13073	0.299133593639727	19.478531794674698	1.6990443929222998	0.1089638033294619	0.25389563556115463	-5.552100058698905	P13073	cytochrome c oxidase subunit 4I1	COX4I1	1327
O95373	-0.18214336948354592	11.385882734642536	-1.698715245044601	0.10902696053624757	0.2538975473208327	-5.552597296080581	O95373	importin 7	IPO7	10527
Q2M3C7	0.3524701422056804	13.718037465459119	1.697828248712737	0.10919731632844579	0.2541489539461484	-5.55393693481639	Q2M3C7	SPHK1 interactor, AKAP domain containing	SPHKAP	80309
Q99598	-0.33233762708378833	11.520787183331148	-1.6948715032607802	0.10976685468034107	0.2553286117150366	-5.558399059103902	Q99598	translin associated factor X	TSNAX	7257
Q9Y624	-0.4455174987362902	10.38694795378023	-1.6937046706011103	0.10999232154084163	0.2556675090971562	-5.560158492603187	Q9Y624	F11 receptor	F11R	50848
Q9GZP4	0.3747601223791559	11.622195508009261	1.6934680598518894	0.11003809070643623	0.2556675090971562	-5.560515169409745	Q9GZP4	PITH domain containing 1	PITHD1	57095
Q96MW1	0.3343496064737774	10.781221875516954	1.692985284636698	0.11013152826910916	0.25567129291540186	-5.561242818224141	Q96MW1	coiled-coil domain containing 43	CCDC43	124808
Q92499	-0.18438677949397864	15.122254472598932	-1.6928110668660412	0.11016526370403396	0.25567129291540186	-5.5615053677659905	Q92499	DEAD-box helicase 1	DDX1	1653
O95249	0.35106084457741815	11.22271493881512	1.6914088334959838	0.110437117616792	0.25579141859474314	-5.563617882439715	O95249	golgi SNAP receptor complex member 1	GOSR1	9527
Q16586	-0.6117123637252035	14.772353625732691	-1.6912571274795893	0.11046656398878689	0.25579141859474314	-5.563846360635285	Q16586	sarcoglycan alpha	SGCA	6442
O60610	0.6085596455636662	12.432082542200753	1.690800587682597	0.11055522010230626	0.25579141859474314	-5.564533851211589	O60610	diaphanous related formin 1	DIAPH1	1729
Q86VP6	-0.37925488495436	13.215302684839404	-1.690729594369746	0.11056901193044456	0.25579141859474314	-5.564640746567231	Q86VP6	cullin associated and neddylation dissociated 1	CAND1	55832
P45974	-0.4393957806789519	15.05363372383449	-1.6907170373132536	0.11057145153735087	0.25579141859474314	-5.56465965353318	P45974	ubiquitin specific peptidase 5	USP5	8078
Q2M1Z3	0.49220201949715303	10.27363474999589	1.6906018394499072	0.11059383455569424	0.25579141859474314	-5.56483310065687	Q2M1Z3	Rho GTPase activating protein 31	ARHGAP31	57514
Q70J99	-0.4896595688993326	9.584741407435049	-1.6889619115500687	0.1109128994195821	0.2563837907695561	-5.567301366236036	Q70J99	unc-13 homolog D	UNC13D	201294
Q9NNW7	0.33475746279055585	14.64051989815066	1.6881896134257168	0.11106343384731651	0.2564426285157988	-5.568463184305001	Q9NNW7	thioredoxin reductase 2	TXNRD2	10587
Q15075	0.21624034923676305	16.300031854772058	1.68818529471903	0.11106427613598553	0.2564426285157988	-5.568469680183679	Q15075	early endosome antigen 1	EEA1	8411
P51692	-0.2002918710220456	8.813238291141031	-1.6870729622009748	0.11128140148414152	0.25679838427473567	-5.5701423862458626	P51692	signal transducer and activator of transcription 5B	STAT5B	6777
O75822	0.21126701925173563	12.552151831255644	1.6867446509533195	0.11134555745090721	0.2568009374278285	-5.570635949370991	O75822	eukaryotic translation initiation factor 3 subunit J	EIF3J	8669
P08123	-0.7894623235634874	12.839823759309231	-1.6864031489366709	0.11141232502004708	0.2568095075306462	-5.571149272276838	P08123	collagen type I alpha 2 chain	COL1A2	1278
Q9Y534	0.29101100273360636	11.897514790739965	1.6845674679157032	0.11177181578911116	0.25749242404358014	-5.57390731375995	Q9Y534	cold shock domain containing C2	CSDC2	27254
O14818	0.1735384393160473	14.34906681254227	1.6831356665576	0.11205290903814484	0.2579940636022408	-5.5760570992004315	O14818	proteasome 20S subunit alpha 7	PSMA7	5688
Q9NZI7	-0.1973033178247814	8.672852304758345	-1.6814689067921793	0.11238089969938285	0.25860305337603745	-5.578558070536186	Q9NZI7	upstream binding protein 1	UBP1	7342
P14868	-0.41504420526910835	14.043424525219352	-1.6808930960739994	0.11249440248876275	0.2587180696424228	-5.579421675176809	P14868	aspartyl-tRNA synthetase 1	DARS1	1615
P08294	-1.0880602668337644	15.4789936308143	-1.6784091960306198	0.1129851611534889	0.25947825592196166	-5.583144695281861	P08294	superoxide dismutase 3	SOD3	6649
O75061	-0.21110533562356792	8.802479476331362	-1.6782841294667048	0.11300992014509957	0.25947825592196166	-5.583332051707853	O75061	DnaJ heat shock protein family (Hsp40) member C6	DNAJC6	9829
P19440	-0.22138673738299985	8.691260346618954	-1.6782531016216202	0.11301606334533759	0.25947825592196166	-5.583378531586339	P19440	gamma-glutamyltransferase 1	GGT1	2678
Q07666	-0.32865822764278185	13.171508563934484	-1.6747737795125717	0.11370676707413753	0.26080804587853096	-5.588586791894488	Q07666	KH RNA binding domain containing, signal transduction associated 1	KHDRBS1	10657
Q99757	-0.46769797445449335	12.74213798884658	-1.6742736000796166	0.11380636024462702	0.26080804587853096	-5.589334902531817	Q99757	thioredoxin 2	TXN2	25828
P38919	-0.2109240694015888	11.225248681072618	-1.6741613818591299	0.113828714907357	0.26080804587853096	-5.589502724266277	P38919	eukaryotic translation initiation factor 4A3	EIF4A3	9775
Q16822	-0.2881411460805552	9.335935369656575	-1.6740475818217486	0.1138513885519342	0.26080804587853096	-5.589672903618035	Q16822	phosphoenolpyruvate carboxykinase 2, mitochondrial	PCK2	5106
O60260	-0.6777056011402625	12.294593199948228	-1.6733700894049413	0.11398645363127169	0.26087999620073654	-5.590685875921817	O60260	parkin RBR E3 ubiquitin protein ligase	PRKN	5071
Q07507	-0.328698438268896	9.735955175795741	-1.6729726319016123	0.11406575525005705	0.26087999620073654	-5.591280013324527	Q07507	dermatopontin	DPT	1805
P63167	-0.23782426879838248	11.589299312182085	-1.6729265611915989	0.11407495046243843	0.26087999620073654	-5.591348875554959	P63167	dynein light chain LC8-type 1	DYNLL1	8655
O95831	0.261924798051691	18.40570828022058	1.670110829569067	0.11463815600612043	0.2619801764506598	-5.5955550665867	O95831	apoptosis inducing factor mitochondria associated 1	AIFM1	9131
Q562R1	0.30504718739603476	11.701858086398055	1.6698712401841223	0.11468618952626405	0.2619801764506598	-5.595912741958095	Q562R1	actin beta like 2	ACTBL2	345651
Q9Y6D9	0.31135475259134715	10.58241615674361	1.6690392936792975	0.11485311526956851	0.2619801764506598	-5.597154451029553	Q9Y6D9	mitotic arrest deficient 1 like 1	MAD1L1	8379
P40306	-0.1905757286116323	10.433965833095947	-1.668930330453189	0.11487499369410761	0.2619801764506598	-5.597317050520308	P40306	proteasome 20S subunit beta 10	PSMB10	5699
Q9H2W6	0.2876998853545807	13.41280353669979	1.6689171918479948	0.11487763200119776	0.2619801764506598	-5.597336655997963	Q9H2W6	mitochondrial ribosomal protein L46	MRPL46	26589
O75475	-0.4248794494120123	11.969764638702156	-1.6685243286174838	0.11495654534277484	0.2620134354678914	-5.597922838373975	O75475	PC4 and SFRS1 interacting protein 1	PSIP1	11168
O14880	0.44627251855852457	12.322057448703795	1.6679814471643082	0.11506566939094874	0.2621154761909028	-5.598732701364641	O14880	microsomal glutathione S-transferase 3	MGST3	4259
P24821	0.8272638280396318	11.730912236389145	1.6676025745093275	0.11514187913269223	0.26214246713664363	-5.599297789531644	P24821	tenascin C	TNC	3371
P61586	0.24968183870599248	13.646179792437898	1.665890580570031	0.11548678758541574	0.26260085916604436	-5.601850111066556	P61586	ras homolog family member A	RHOA	387
P23919	0.20279756020779516	11.771440103542679	1.6656819419809228	0.11552888200163634	0.26260085916604436	-5.602161034392448	P23919	deoxythymidylate kinase	DTYMK	1841
Q01970	-0.40516864249168627	10.333115771373759	-1.6656434910876692	0.11553664120440743	0.26260085916604436	-5.6022183328113	Q01970	phospholipase C beta 3	PLCB3	5331
Q08257	-0.3083861335513891	15.635516672891365	-1.662788642185231	0.11611399235420453	0.26361183415081874	-5.60646996850319	Q08257	crystallin zeta	CRYZ	1429
Q9NSD9	-0.22600559122308717	13.933835110123818	-1.6626093661402332	0.1161503311352301	0.26361183415081874	-5.6067367887173205	Q9NSD9	phenylalanyl-tRNA synthetase subunit beta	FARSB	10056
O95456	0.24299069399190643	9.347283180125922	1.6623290378275215	0.116207172589502	0.26361183415081874	-5.6071539668233354	O95456	proteasome assembly chaperone 1	PSMG1	8624
Q6UY14	-1.1252617269116687	11.126917291684537	-1.661985676099721	0.11627682783092559	0.26361183415081874	-5.607664882852057	Q6UY14	ADAMTS like 4	ADAMTSL4	54507
Q13480	0.36120430573730467	9.727821680767281	1.6618466101505969	0.11630504934176805	0.26361183415081874	-5.607871789487938	Q13480	GRB2 associated binding protein 1	GAB1	2549
Q9Y2S2	-0.37648815049888995	12.067449118024317	-1.6608867746568456	0.11649999568255633	0.2639068311540889	-5.609299532645246	Q9Y2S2	crystallin lambda 1	CRYL1	51084
P53621	-0.4408403404001895	14.50871486207515	-1.6592412537711705	0.11683486246500148	0.2645182850583385	-5.61174588254461	P53621	COPI coat complex subunit alpha	COPA	1314
O75462	0.24090005764281663	8.801807021027662	1.6583910389820333	0.11700820749149174	0.2647635717293588	-5.613009208605599	O75462	cytokine receptor like factor 1	CRLF1	9244
Q53GG5	-0.25463345599930065	16.413224951792156	-1.6572993978447237	0.1172311001585006	0.2651206390591744	-5.614630603444553	Q53GG5	PDZ and LIM domain 3	PDLIM3	27295
Q6NXT6	-0.35756178273947903	9.394928814093692	-1.6549864510513386	0.1177045686580095	0.26589631793141144	-5.618063511450605	Q6NXT6	transmembrane anterior posterior transformation 1	TAPT1	202018
Q9BU61	0.3631414446365451	11.819007465430538	1.6546204853415387	0.11777963376233558	0.26589631793141144	-5.6186063751200965	Q9BU61	NADH:ubiquinone oxidoreductase complex assembly factor 3	NDUFAF3	25915
Q16773	-0.3334420903176003	11.36568919092751	-1.6546058214225363	0.11778264241228026	0.26589631793141144	-5.618628125429181	Q16773	kynurenine aminotransferase 1	KYAT1	883
Q9UH90	-0.37035079264518345	12.643081285710025	-1.6541053390921971	0.11788536786257954	0.26589631793141144	-5.619370386599858	Q9UH90	F-box protein 40	FBXO40	51725
Q5VWQ8	0.34986553420737465	9.687967850524903	1.6539865838678212	0.1179097540311232	0.26589631793141144	-5.6195464883780994	Q5VWQ8	DAB2 interacting protein	DAB2IP	153090
P04179	-0.5418068673153726	17.56075439450043	-1.6537138005250684	0.11796578603045924	0.26589631793141144	-5.619950964443687	P04179	superoxide dismutase 2	SOD2	6648
Q6UX71	0.33142907462104354	10.728925511760592	1.6506453798353842	0.1185976453406511	0.267015942530331	-5.624497515019341	Q6UX71	plexin domain containing 2	PLXDC2	84898
P23508	-0.27254797099414674	10.366163509128972	-1.6504288149649609	0.11864235085792421	0.267015942530331	-5.624818180359929	P23508	MCC regulator of WNT signaling pathway	MCC	4163
P82979	0.24400209950891139	12.725626102654319	1.6503472896764613	0.11865918388900051	0.267015942530331	-5.624938886349478	P82979	SAP domain containing ribonucleoprotein	SARNP	84324
P38606	-0.3288493131534729	13.31565475951345	-1.6494880061628998	0.1188367304100305	0.26726780947545786	-5.626210883152012	P38606	ATPase H+ transporting V1 subunit A	ATP6V1A	523
Q92506	0.26253326675105804	13.586849877438745	1.6482176008481975	0.11909964201793595	0.2675729221146296	-5.628090610640337	Q92506	hydroxysteroid 17-beta dehydrogenase 8	HSD17B8	7923
O14964	0.31684689747826233	13.242729388501687	1.6481976110894694	0.11910378291034211	0.2675729221146296	-5.628120179917831	O14964	hepatocyte growth factor-regulated tyrosine kinase substrate	HGS	9146
P14317	-0.24391649210444655	11.999309131780095	-1.6455455005862116	0.11965426786562736	0.268661429446913	-5.632041002217909	P14317	hematopoietic cell-specific Lyn substrate 1	HCLS1	3059
Q8N122	0.4740196502628038	10.2423655810887	1.644904539846206	0.11978763633736834	0.2688126957587335	-5.632987918119883	Q8N122	regulatory associated protein of MTOR complex 1	RPTOR	57521
Q8TAQ2	-0.3560945731043095	11.000186987929071	-1.6445688695098317	0.11985753217647435	0.2688214364288436	-5.633483713201522	Q8TAQ2	SWI/SNF related, matrix associated, actin dependent regulator of chromatin subfamily c member 2	SMARCC2	6601
Q9NQ50	0.2754787381608672	11.353182414651677	1.6438698587992944	0.1200031979668405	0.26900001393447515	-5.634515944215108	Q9NQ50	mitochondrial ribosomal protein L40	MRPL40	64976
Q96EY4	-0.15160153937596021	8.495558898168879	-1.6428209554174005	0.12022206261654807	0.2693423878092411	-5.636064282904498	Q96EY4	translation machinery associated 16 homolog	TMA16	55319
P62829	-0.5946068528056916	12.52726229168487	-1.6421146137249087	0.1203696412552918	0.2695247657134709	-5.637106556902346	P62829	ribosomal protein L23	RPL23	9349
Q6P9B6	-0.2885862613321102	9.441913726722706	-1.6408262131353764	0.12063923229949522	0.2698576254342676	-5.639006900224485	Q6P9B6	MTOR associated protein, eak-7 homolog	MEAK7	57707
P04843	-0.20462617045518883	15.397660222002463	-1.64050643301679	0.12070622484078404	0.2698576254342676	-5.639478401208838	P04843	ribophorin I	RPN1	6184
P07738	-0.39317464575118244	12.82258847069777	-1.6404547175554238	0.12071706200374062	0.2698576254342676	-5.639554647175702	P07738	bisphosphoglycerate mutase	BPGM	669
O43708	0.4184328759720817	11.014062099357236	1.6401090090396708	0.12078952793378077	0.26987150152182615	-5.640064294149374	O43708	glutathione S-transferase zeta 1	GSTZ1	2954
P61923	0.24454921302077892	10.82542227883518	1.6395937875225601	0.12089759573390815	0.2699648615264298	-5.640823698303598	P61923	COPI coat complex subunit zeta 1	COPZ1	22818
P36405	0.3009942260950762	13.11525293580298	1.6347250528999888	0.12192291635186278	0.27199228503617323	-5.647991589155431	P36405	ADP ribosylation factor like GTPase 3	ARL3	403
Q8IVN8	-0.22413079719858864	8.615547416340537	-1.6346485353810893	0.12193908973141476	0.27199228503617323	-5.6481041202316415	Q8IVN8	somatomedin B and thrombospondin type 1 domain containing	SBSPON	157869
P07998	-0.5361214793846116	10.55627650464135	-1.633712615242254	0.12213706249892826	0.27228475947352754	-5.649480236976393	P07998	ribonuclease A family member 1, pancreatic	RNASE1	6035
Q99685	-0.2410756591838723	11.709207208540674	-1.6325830741065315	0.12237635829902359	0.27250032926433354	-5.65114029919241	Q99685	monoglyceride lipase	MGLL	11343
A0A075B6K4	-0.17882044645724982	8.795638067712922	-1.6323335078114096	0.12242928364163903	0.27250032926433354	-5.651506971815565	A0A075B6K4	NA	NA	NA
P14672	-0.22994819301225355	10.22003130452011	-1.6323090495958095	0.12243447153295614	0.27250032926433354	-5.6515429046542565	P14672	solute carrier family 2 member 4	SLC2A4	6517
Q05084	-0.2588998287907849	10.757748880402382	-1.631838134057906	0.12253439530973033	0.2725737805005634	-5.65223467690474	Q05084	islet cell autoantigen 1	ICA1	3382
Q14515	0.38297952974060934	11.795402956371715	1.6314423778832259	0.122618425026664	0.27261181502925896	-5.652815931216259	Q14515	SPARC like 1	SPARCL1	8404
P46926	0.36195161915736485	11.82019002064682	1.6308923589722104	0.12273529088398624	0.2727227712877665	-5.653623588263845	P46926	glucosamine-6-phosphate deaminase 1	GNPDA1	10007
Q14353	-0.2929921278607637	11.343284852679352	-1.629777061380222	0.12297255791489181	0.27310099693966977	-5.655260717983448	Q14353	guanidinoacetate N-methyltransferase	GAMT	2593
Q9BPW8	-0.27859517981872806	13.480948264309854	-1.626932505403225	0.12357948485936264	0.2742644780994511	-5.6594326078142565	Q9BPW8	nipsnap homolog 1	NIPSNAP1	8508
Q9UPT5	-0.3161186692821687	12.28760970346188	-1.626691018993607	0.12363112737308916	0.2742644780994511	-5.6597865392291205	Q9UPT5	exocyst complex component 7	EXOC7	23265
Q9BX68	0.26365598932911816	14.707255269328932	1.6260249675467908	0.12377366001965465	0.27443120155691525	-5.6607625356852385	Q9BX68	histidine triad nucleotide binding protein 2	HINT2	84681
Q9Y383	0.25929839237539554	12.076862797277279	1.6240352686178168	0.12420028654056252	0.2752272943850441	-5.663676445178563	Q9Y383	LUC7 like 2, pre-mRNA splicing factor	LUC7L2	51631
Q9NPC6	0.3202448829445519	15.618840264498141	1.621969298911941	0.12464459784265898	0.27599889262517335	-5.666699371074257	Q9NPC6	myozenin 2	MYOZ2	51778
P46779	0.3035640335069356	14.392609840191927	1.6217863553778398	0.1246840074712298	0.27599889262517335	-5.666966922161751	P46779	ribosomal protein L28	RPL28	6158
Q9NVH0	-0.25798353083187386	9.886334179076103	-1.6202260229077932	0.12502056700654512	0.27619015228469496	-5.6692480036336175	Q9NVH0	exonuclease 3'-5' domain containing 2	EXD2	55218
O15126	0.7855533877039793	12.04861534331193	1.6201256621549673	0.12504224111816933	0.27619015228469496	-5.669394669584358	O15126	secretory carrier membrane protein 1	SCAMP1	9522
Q3YEC7	-0.3629356857792647	11.106283591090083	-1.6200549151200674	0.12505752172192092	0.27619015228469496	-5.669498054533653	Q3YEC7	RAB, member RAS oncogene family like 6	RABL6	55684
P49915	-0.2357260064544917	11.526508392755806	-1.6198561893602486	0.1251004529050174	0.27619015228469496	-5.669788441784485	P49915	guanine monophosphate synthase	GMPS	8833
Q8IUD2	0.24115793122513907	12.826902406351513	1.6198145030439923	0.1251094600945893	0.27619015228469496	-5.669849352537593	Q8IUD2	ELKS/RAB6-interacting/CAST family member 1	ERC1	23085
P09417	0.23159313349260202	15.39729209617028	1.6191202529333182	0.12525954870186173	0.27637169114988236	-5.670863605298627	P09417	quinoid dihydropteridine reductase	QDPR	5860
P30046	-0.35715025766886477	9.985752107725679	-1.6169493268343056	0.12572987066330757	0.2772592112678136	-5.674033184950926	P30046	D-dopachrome tautomerase	DDT	1652
Q15119	-0.42206203540450105	12.829153925867411	-1.6161432255424149	0.1259048929242347	0.27735410170291724	-5.675209331832438	Q15119	pyruvate dehydrogenase kinase 2	PDK2	5164
Q6PIJ6	0.22883832658736125	8.994138919320031	1.616123894957064	0.12590909257272132	0.27735410170291724	-5.675237531106886	Q6PIJ6	F-box protein 38	FBXO38	81545
Q8WUH6	-0.22111486349805354	11.919333315480444	-1.6156606379937761	0.1260097728463704	0.2774258404341982	-5.675913254058493	Q8WUH6	transmembrane protein 263	TMEM263	90488
Q96M27	-0.22962755811258795	10.406453929287212	-1.6144705777404311	0.1262687256165352	0.2778457695495126	-5.677648484847725	Q96M27	proline rich coiled-coil 1	PRRC1	133619
P62269	-0.2745087813228704	13.545870191270684	-1.6138680049382281	0.12640001651576208	0.2779844855662521	-5.678526750517657	P62269	ribosomal protein S18	RPS18	6222
Q96K17	0.27977980163306526	12.084766232043167	1.6128636855952643	0.12661910060585216	0.27831602631820607	-5.6799900525092335	Q96K17	basic transcription factor 3 like 4	BTF3L4	91408
P35813	0.2393849686503131	13.570715646030362	1.6107000234071467	0.12709218778579245	0.27908229442577615	-5.683140317637029	P35813	protein phosphatase, Mg2+/Mn2+ dependent 1A	PPM1A	5494
Q9P2J5	-0.26391468003224894	13.244964627364876	-1.6106426533928524	0.1271047523102909	0.27908229442577615	-5.683223806562295	Q9P2J5	leucyl-tRNA synthetase 1	LARS1	51520
O60503	0.3110395973769542	9.046966298490227	1.6095883538789348	0.12733584176313595	0.27943905361058874	-5.684757719917123	O60503	adenylate cyclase 9	ADCY9	115
Q0VDG4	0.23744182398841573	10.827796319272796	1.6091593627552498	0.1274299739004986	0.27949503699339295	-5.685381658947449	Q0VDG4	secernin 3	SCRN3	79634
Q96IX5	0.8404247138450955	12.37936407022955	1.607468526960184	0.1278015669435937	0.2801591938435184	-5.687839709086951	Q96IX5	ATP synthase membrane subunit k	ATP5MK	84833
Q7Z2W9	0.2315785566654629	11.123528848456992	1.6069566538171312	0.1279142428287765	0.2802553582795087	-5.688583479489832	Q7Z2W9	mitochondrial ribosomal protein L21	MRPL21	219927
P41222	-0.3496805334951958	14.6686531648323	-1.6047445930309638	0.1284021465726711	0.2811730876292954	-5.691795735335527	P41222	prostaglandin D2 synthase	PTGDS	5730
P07814	-0.20299289278154298	15.905885187606167	-1.6037356177612245	0.12862521783584974	0.28151021614476945	-5.693259871917478	P07814	glutamyl-prolyl-tRNA synthetase 1	EPRS1	2058
Q7L5N1	0.8274521057307069	11.351774059701802	1.6031559707250402	0.12875351956698028	0.2816396805565578	-5.694100706586189	Q7L5N1	COP9 signalosome subunit 6	COPS6	10980
P28799	0.23760697380117435	12.666048722988277	1.6014876730219256	0.12912339709107662	0.2822971531679845	-5.696519519502367	P28799	granulin precursor	GRN	2896
Q9UFG5	0.31065791359873707	9.967766779056147	1.6000606166778895	0.1294405071526529	0.2828386189016927	-5.698587130837621	Q9UFG5	chromosome 19 open reading frame 25	C19orf25	148223
Q16270	0.4551469867733644	13.411219258548602	1.5955954433780482	0.13043701318402237	0.28467416369676285	-5.705048012544296	Q16270	insulin like growth factor binding protein 7	IGFBP7	3490
P49591	-0.1863948876797341	13.813491631754278	-1.5955454405553193	0.1304482093311418	0.28467416369676285	-5.705120290666466	P49591	seryl-tRNA synthetase 1	SARS1	6301
Q8WUW1	0.26139279629714096	11.038693082907907	1.5953578530242105	0.13049021940138872	0.28467416369676285	-5.705391430334563	Q8WUW1	BRICK1 subunit of SCAR/WAVE actin nucleating complex	BRK1	55845
P43155	0.22322966582167147	15.996973018903411	1.594120714407915	0.13076756398279835	0.28499406445844166	-5.707179020629191	P43155	carnitine O-acetyltransferase	CRAT	1384
Q96FJ2	0.27036133543484553	12.627025325836895	1.5940795540622947	0.13077680001788056	0.28499406445844166	-5.707238477688976	Q96FJ2	dynein light chain LC8-type 2	DYNLL2	140735
P49406	0.3051006099211744	12.12784694081385	1.5924481360774732	0.131143323652457	0.2856273227351715	-5.709594208619656	P49406	mitochondrial ribosomal protein L19	MRPL19	9801
Q99436	0.640642378210579	16.050572939390936	1.591671433157306	0.13131812891347328	0.2856273227351715	-5.7107151400919145	Q99436	proteasome 20S subunit beta 7	PSMB7	5695
O60502	-0.3347965337663279	11.113084085398974	-1.591493287873453	0.1313582503292671	0.2856273227351715	-5.710972182433857	O60502	O-GlcNAcase	OGA	10724
Q92692	-0.38479903139420735	11.828009405845975	-1.5913054917326872	0.13140055657132882	0.2856273227351715	-5.71124312737518	Q92692	nectin cell adhesion molecule 2	NECTIN2	5819
Q8N9N7	-0.2522508828549306	10.613327524961099	-1.5912279790835044	0.13141802180351372	0.2856273227351715	-5.711354952886165	Q8N9N7	leucine rich repeat containing 57	LRRC57	255252
Q86X10	-0.4417750902202702	9.924603323388292	-1.5894750612706523	0.13181351844464834	0.2863341123333614	-5.713882794560365	Q86X10	Ral GTPase activating protein non-catalytic subunit beta	RALGAPB	57148
P47712	-0.23112364453991852	8.610030630816249	-1.5881524290831066	0.13211260249214507	0.28665052498213045	-5.715788802078049	P47712	phospholipase A2 group IVA	PLA2G4A	5321
Q9Y3X0	-0.6286157982733496	9.679859176937102	-1.5879887687090992	0.13214965073381255	0.28665052498213045	-5.71602456883135	Q9Y3X0	coiled-coil domain containing 9	CCDC9	26093
Q9H8Y8	-0.5868235184379245	11.32801729450242	-1.5876774097899806	0.13222015826941344	0.28665052498213045	-5.71647305957755	Q9H8Y8	golgi reassembly stacking protein 2	GORASP2	26003
Q9Y5K8	0.19266020032848452	12.120399002760882	1.5875867622971482	0.13224069149065137	0.28665052498213045	-5.716603619029008	Q9Y5K8	ATPase H+ transporting V1 subunit D	ATP6V1D	51382
P21291	-0.6781346418144132	15.720772142345467	-1.5869886262735533	0.13237624755289495	0.2867917320653942	-5.717464978657643	P21291	cysteine and glycine rich protein 1	CSRP1	1465
P01920	-0.41426917894269977	9.016037288471331	-1.5858282852217191	0.1326395532590062	0.28720941011373324	-5.719135286728046	P01920	major histocompatibility complex, class II, DQ beta 1	HLA-DQB1	3119
Q9P016	0.30318901862931114	11.88337312998259	1.5838626004038467	0.13308662343550418	0.2878847878673614	-5.7219628722059355	Q9P016	thymocyte nuclear protein 1	THYN1	29087
P35268	0.2066085684566783	12.633349968174143	1.5837755932782511	0.13310644164213434	0.2878847878673614	-5.722087971104657	P35268	ribosomal protein L22	RPL22	6146
Q9Y3F4	-0.6408812450181571	13.701777317535454	-1.5835251483066513	0.13316350118883105	0.2878847878673614	-5.722448033323245	Q9Y3F4	serine/threonine kinase receptor associated protein	STRAP	11171
Q9NYK5	0.20726638590792845	12.533151715365225	1.5828786547415539	0.13331088954214815	0.2880505321512835	-5.723377300423231	Q9NYK5	mitochondrial ribosomal protein L39	MRPL39	54148
P04440	-0.693593338845357	11.016312898442285	-1.5817799369315053	0.13356169415914232	0.2883259986982839	-5.724955963524509	P04440	major histocompatibility complex, class II, DP beta 1	HLA-DPB1	3115
P62316	-0.16975451575394018	12.845008358291096	-1.5812464299614186	0.13368362230972772	0.2883259986982839	-5.725722232776001	P62316	small nuclear ribonucleoprotein D2 polypeptide	SNRPD2	6633
Q14249	0.27701200076327126	12.362605062199126	1.5812001884329259	0.13369419483613781	0.2883259986982839	-5.725788640089364	Q14249	endonuclease G	ENDOG	2021
P29692	-0.2445417117321913	15.427668879945113	-1.5809121718641088	0.13376006206726346	0.2883259986982839	-5.7262022281556035	P29692	eukaryotic translation elongation factor 1 delta	EEF1D	1936
P35237	-0.3052457812583924	16.19476909736129	-1.5807711425177573	0.13379232446348063	0.2883259986982839	-5.726404724596339	P35237	serpin family B member 6	SERPINB6	5269
A1L0T0	0.4497508343644867	15.450416666427923	1.5796075607369073	0.13405876179847512	0.2887474018007346	-5.728074950188067	A1L0T0	ilvB acetolactate synthase like	ILVBL	10994
Q13813	-0.19903581343882237	19.32200013261002	-1.5786253495550902	0.13428401904835138	0.2889885140625562	-5.729484140407771	Q13813	spectrin alpha, non-erythrocytic 1	SPTAN1	6709
Q9UIJ7	0.28173610236860114	17.328102751727112	1.5785007852513466	0.13431260916288215	0.2889885140625562	-5.729662808974229	Q9UIJ7	adenylate kinase 3	AK3	50808
P05165	-0.19835237697457053	15.938201452350832	-1.5779166665891964	0.13444674549489652	0.28912438986310107	-5.730500502251513	P05165	propionyl-CoA carboxylase subunit alpha	PCCA	5095
Q8IZQ5	0.28179026641888427	9.993978620662036	1.576977584049363	0.13466263344488216	0.289435834311876	-5.731846783767271	Q8IZQ5	selenoprotein H	SELENOH	280636
Q7LBR1	0.34378809361903784	12.290252698095399	1.575237990803834	0.13506332929699102	0.2900121109001046	-5.7343391538029245	Q7LBR1	charged multivesicular body protein 1B	CHMP1B	57132
Q86VP1	0.22368775817778186	9.835391073649424	1.5751953732086872	0.1350731584526144	0.2900121109001046	-5.734400188348041	Q86VP1	Tax1 binding protein 1	TAX1BP1	8887
Q9Y276	0.5734478175536353	11.147873877706369	1.5744875544229557	0.13523649568435597	0.2902098245112655	-5.735413711872159	Q9Y276	BCS1 homolog, ubiquinol-cytochrome c reductase complex chaperone	BCS1L	617
Q7Z4H3	0.17765990441114887	12.247123773601395	1.5703758979477538	0.13618862047713134	0.2919344783043185	-5.741294641417978	Q7Z4H3	HD domain containing 2	HDDC2	51020
Q96RS6	-0.2597403482343772	8.958515031043698	-1.570116676198401	0.1362488374945027	0.2919344783043185	-5.741665033772887	Q96RS6	NudC domain containing 1	NUDCD1	84955
Q99832	0.2650077067350409	15.3730416335603	1.5700892781702214	0.1362552033529363	0.2919344783043185	-5.741704179204415	Q99832	chaperonin containing TCP1 subunit 7	CCT7	10574
Q02880	-0.29217678084495624	9.289062158048385	-1.5696893504608913	0.1363481541547652	0.2919800377877806	-5.742275526695826	Q02880	DNA topoisomerase II beta	TOP2B	7155
P06733	-0.21423234547232184	18.153050162422215	-1.5685034648489444	0.1366240921688805	0.29217256972224337	-5.743969092835039	P06733	enolase 1	ENO1	2023
Q8NC51	0.26366716617155284	13.988103557835494	1.5684670426116896	0.13663257456037914	0.29217256972224337	-5.744021092792491	Q8NC51	SERPINE1 mRNA binding protein 1	SERBP1	26135
Q9HA65	-0.34933537227450095	10.425748360504945	-1.5683782118882996	0.1366532642575187	0.29217256972224337	-5.744147912561971	Q9HA65	TBC1 domain family member 17	TBC1D17	79735
Q86V81	0.3081480335734845	11.480379430047142	1.5675560572232368	0.13684487940785445	0.29242874807355257	-5.745321419208333	Q86V81	Aly/REF export factor	ALYREF	10189
P21397	0.28854435200583595	15.471135641693188	1.5643568748130514	0.1375926605863462	0.293719093331895	-5.749883526987706	P21397	monoamine oxidase A	MAOA	4128
P46020	0.3097658899412412	10.833870321131473	1.5643556974082338	0.13759293642947598	0.293719093331895	-5.749885204744917	P46020	phosphorylase kinase regulatory subunit alpha 1	PHKA1	5255
Q9BYV6	0.29932375281141077	13.481116423354933	1.5609987061504185	0.13838131809274704	0.29524730675314753	-5.754665047936004	Q9BYV6	tripartite motif containing 55	TRIM55	84675
Q9Y2Q3	0.25739245437705094	16.17150209708028	1.5605393827580092	0.13848948550625714	0.2953010587650457	-5.755318472050003	Q9Y2Q3	glutathione S-transferase kappa 1	GSTK1	373156
Q96I51	-0.2210019167857542	10.193906245259788	-1.5600454964826178	0.13860587194139712	0.2953010587650457	-5.756020908101918	Q96I51	RCC1 like	RCC1L	81554
O75431	0.33596130911070077	14.621162562461011	1.559968526188976	0.13862401776547198	0.2953010587650457	-5.756130365472315	O75431	metaxin 2	MTX2	10651
Q92820	-0.2492785653923697	9.280540050186653	-1.557192135429224	0.13927989784650385	0.29654313848866193	-5.7600759595504405	Q92820	gamma-glutamyl hydrolase	GGH	8836
P45954	-0.25191074012114	15.083478426543666	-1.556394449973685	0.13946882284930834	0.29664669624707196	-5.761208619739675	P45954	acyl-CoA dehydrogenase short/branched chain	ACADSB	36
Q9HDC9	-0.17126020954491672	12.532069115239457	-1.5563717527902974	0.13947420164820595	0.29664669624707196	-5.761240842022904	Q9HDC9	adipocyte plasma membrane associated protein	APMAP	57136
P62280	-0.5267733412970461	13.643424528324422	-1.55396532533515	0.14004547342681206	0.29759327820306297	-5.764655201755026	P62280	ribosomal protein S11	RPS11	6205
Q6QNY1	0.228479204516157	9.465608122326497	1.5538815980256768	0.14006538529714502	0.29759327820306297	-5.764773928701258	Q6QNY1	biogenesis of lysosomal organelles complex 1 subunit 2	BLOC1S2	282991
Q8IZ83	1.1287579891475161	11.980878752420752	1.553072479385472	0.14025793148839816	0.2978470046674899	-5.765921033455354	Q8IZ83	aldehyde dehydrogenase 16 family member A1	ALDH16A1	126133
Q96A49	0.22493939422963827	11.106919695854458	1.5510622768722824	0.14073726678281934	0.29870916498510847	-5.768769047561256	Q96A49	synapse associated protein 1	SYAP1	94056
Q6FIF0	0.19595387796487174	8.576641323019409	1.5472410331017303	0.14165225663543143	0.30049460483130846	-5.7741754560628005	Q6FIF0	zinc finger AN1-type containing 6	ZFAND6	54469
Q15113	-0.6829085257864715	12.897979110667643	-1.546691627995514	0.1417842220342484	0.3006109696159325	-5.774951966596591	Q15113	procollagen C-endopeptidase enhancer	PCOLCE	5118
P47914	0.2345883690078061	13.525936725965039	1.5463982945758048	0.14185472221994164	0.3006109696159325	-5.775366471250418	P47914	ribosomal protein L29	RPL29	6159
P82673	0.26190872082480254	13.747370309551325	1.544964453399295	0.1421997588904957	0.30118544875766456	-5.777391778408948	P82673	mitochondrial ribosomal protein S35	MRPS35	60488
Q8TCS8	0.19197834726015195	14.81124902459983	1.544387693035198	0.1423387485853296	0.3013231408461785	-5.778206066052074	Q8TCS8	polyribonucleotide nucleotidyltransferase 1	PNPT1	87178
P30876	-0.7954471142303152	12.101617069487363	-1.5439696936314122	0.14243955101281344	0.30137989157152684	-5.7787960706494115	P30876	RNA polymerase II subunit B	POLR2B	5431
A6NIH7	-0.5068997268540514	10.293908967043206	-1.5431624526251135	0.1426343909527022	0.3015361485034586	-5.77993515627504	A6NIH7	unc-119 lipid binding chaperone B	UNC119B	84747
Q99747	0.36222801657989834	13.77002597660398	1.5430503442682395	0.14266146775501223	0.3015361485034586	-5.780093316079295	Q99747	NSF attachment protein gamma	NAPG	8774
P20042	-0.17102722714020935	13.044158613874934	-1.5426490160007724	0.14275843344083736	0.3015845951268312	-5.780659431245549	P20042	eukaryotic translation initiation factor 2 subunit beta	EIF2S2	8894
Q9NX40	0.2029761449563967	15.30085229712683	1.5399764813040002	0.1434055655411131	0.3027050307590831	-5.784426557777118	Q9NX40	OCIA domain containing 1	OCIAD1	54940
O95486	-0.2332965954753785	9.01442919672414	-1.5397413089928123	0.14346262854735592	0.3027050307590831	-5.784757819800966	O95486	SEC24 homolog A, COPII coat complex component	SEC24A	10802
Q9UPV9	0.8549279822112918	11.998237345290587	1.5395388717409284	0.14351176390763307	0.3027050307590831	-5.785042941645465	Q9UPV9	trafficking kinesin protein 1	TRAK1	22906
Q15435	-0.23797046628367546	13.683483197762662	-1.538817463282649	0.14368697856704946	0.302901899837191	-5.786058781849538	Q15435	protein phosphatase 1 regulatory subunit 7	PPP1R7	5510
P62140	-0.19689105672678764	13.585071651063627	-1.538542388981147	0.1437538355966831	0.302901899837191	-5.786446031207965	P62140	protein phosphatase 1 catalytic subunit beta	PPP1CB	5500
P50851	-0.3208453402735554	11.794488463695465	-1.5366499108524092	0.14421451353866088	0.30371546724041665	-5.789108878485795	P50851	LPS responsive beige-like anchor protein	LRBA	987
O43143	-0.26104151103323403	11.746959582164209	-1.5339988056147862	0.14486194777751868	0.30476950302434697	-5.792835105190891	O43143	DEAH-box helicase 15	DHX15	1665
Q96AP7	0.24392465293346888	10.741980482007762	1.5338991847345966	0.14488632403210053	0.30476950302434697	-5.792975033557696	Q96AP7	endothelial cell adhesion molecule	ESAM	90952
Q8IVL6	-0.3305044804868533	9.625252476528509	-1.533681970359295	0.14493948621609626	0.30476950302434697	-5.793280111547132	Q8IVL6	prolyl 3-hydroxylase 3	P3H3	10536
O00410	0.4315567776851026	12.650395316803168	1.5312796716995236	0.14552853114901548	0.30585021020120745	-5.796652018530842	O00410	importin 5	IPO5	3843
Q96HC4	0.26412695424233945	18.19511304501717	1.5294333227759074	0.14598262227246567	0.30664632311281725	-5.799240932718151	Q96HC4	PDZ and LIM domain 5	PDLIM5	10611
Q9ULU8	-0.32811523946805465	10.404140429845176	-1.5283947816454722	0.14623856345533745	0.3070256025533966	-5.800696140637324	Q9ULU8	calcium dependent secretion activator	CADPS	8618
P63173	-0.29131140395404387	12.403238463045554	-1.527953944958334	0.14634731838342938	0.3070956351240123	-5.801313621866688	P63173	ribosomal protein L38	RPL38	6169
Q9NQW7	0.15653739607341244	12.93343658704231	1.525598692015334	0.14692951272169255	0.3081585506258773	-5.804610399533383	Q9NQW7	X-prolyl aminopeptidase 1	XPNPEP1	7511
P12004	-0.16081584389447556	11.275957868731155	-1.5247396805330466	0.14714233452427458	0.30833322455180784	-5.805811868912603	P12004	proliferating cell nuclear antigen	PCNA	5111
O43633	0.3093186314829435	12.640090310833903	1.5246514821667125	0.14716420047353657	0.30833322455180784	-5.805935200537232	O43633	charged multivesicular body protein 2A	CHMP2A	27243
P27708	-0.431261163338549	10.514479684521032	-1.5216203246791058	0.14791733620968944	0.3097008722165782	-5.810170589030741	P27708	carbamoyl-phosphate synthetase 2, aspartate transcarbamylase, and dihydroorotase	CAD	790
Q16762	0.30341327737508017	14.701160712335069	1.5214127091135639	0.14796903936495487	0.3097008722165782	-5.810460458462535	Q16762	thiosulfate sulfurtransferase	TST	7263
Q6UUV9	0.3090478699926802	8.872194788240428	1.5206242176694422	0.14816553787338138	0.3099528689051271	-5.811561070097408	Q6UUV9	CREB regulated transcription coactivator 1	CRTC1	23373
Q8WUI4	0.2059060667493	8.994209964143865	1.5198332667076364	0.14836286895037779	0.31020634765651367	-5.812664689809692	Q8WUI4	histone deacetylase 7	HDAC7	51564
Q9Y520	0.3369002170671678	11.97564787157734	1.5182147256003362	0.14876735838259642	0.3108924836799975	-5.814921724527987	Q9Y520	proline rich coiled-coil 2C	PRRC2C	23215
Q9HCC0	0.30409458416327695	15.950034434771512	1.5171613111592062	0.1490311129397465	0.31121004300929456	-5.816389738561538	Q9HCC0	methylcrotonyl-CoA carboxylase subunit 2	MCCC2	64087
A1Z1Q3	-0.3669575587192959	9.308674806703225	-1.5169976243681074	0.14907213206755063	0.31121004300929456	-5.816617780790007	A1Z1Q3	mono-ADP ribosylhydrolase 2	MACROD2	140733
Q13425	-0.21497495591906102	11.822291593254084	-1.5151401166809717	0.1495382772346687	0.3119768575986119	-5.819204309660048	Q13425	syntrophin beta 2	SNTB2	6645
B7ZBB8	0.3419822513338495	10.796232484270309	1.5149238255557578	0.14959263513137466	0.3119768575986119	-5.819505336126956	B7ZBB8	protein phosphatase 1 regulatory subunit 3G	PPP1R3G	648791
Q9NVE7	-0.23351828395707486	13.362806475021872	-1.5141094140392226	0.14979745995061994	0.31224414246615917	-5.820638519206106	Q9NVE7	pantothenate kinase 4 (inactive)	PANK4	55229
Q8NF91	-0.2549852571693183	13.460220533598378	-1.5128959496458192	0.150103082004528	0.3127211524319399	-5.82232610941643	Q8NF91	spectrin repeat containing nuclear envelope protein 1	SYNE1	23345
Q8WUD6	0.3449908369356578	10.120762665966563	1.5119728277114282	0.15033592786164654	0.31304613199411363	-5.8236092403678175	Q8WUD6	choline phosphotransferase 1	CHPT1	56994
A1L4H1	0.5976964016640895	11.745056848838148	1.5109588518984443	0.1505920385457882	0.313419199283084	-5.825017985805214	A1L4H1	scavenger receptor cysteine rich family member with 5 domains	SSC5D	284297
Q9NVT9	0.19565518799364412	12.428829190291916	1.5091984884728538	0.1510375387761605	0.31418585057982723	-5.827462037790108	Q9NVT9	armadillo repeat containing 1	ARMC1	55156
P11310	0.26822227638025	18.94063138541296	1.5087041650420367	0.15116283655988685	0.3142859792283916	-5.828147964591824	P11310	acyl-CoA dehydrogenase medium chain	ACADM	34
O43464	0.217463654592553	11.553684217628081	1.5055896023645712	0.15195429437015912	0.3149441126695511	-5.832465902460605	O43464	HtrA serine peptidase 2	HTRA2	27429
Q13084	0.24606650572336086	12.443643984843927	1.5055139086295075	0.1519735723034341	0.3149441126695511	-5.832570759208389	Q13084	mitochondrial ribosomal protein L28	MRPL28	10573
Q92997	-0.2790772725756696	9.149442850773145	-1.5052761730593889	0.15203413287529288	0.3149441126695511	-5.8329000631220955	Q92997	dishevelled segment polarity protein 3	DVL3	1857
Q8NHP8	-0.25498562777154277	10.23938923143009	-1.5052640443364824	0.15203722307688963	0.3149441126695511	-5.832916862411597	Q8NHP8	phospholipase B domain containing 2	PLBD2	196463
Q5VUB5	-0.34524278647489126	9.381167513239383	-1.5051564256537064	0.15206464486700122	0.3149441126695511	-5.833065918810771	Q5VUB5	family with sequence similarity 171 member A1	FAM171A1	221061
P61011	0.21175145029654274	11.576740545742876	1.5048311928732816	0.15214754094441296	0.3149441126695511	-5.833516331561983	P61011	signal recognition particle 54	SRP54	6729
Q13557	0.1711315008833072	15.719235969097191	1.5045529774731914	0.15221848306850883	0.3149441126695511	-5.83390157261713	Q13557	calcium/calmodulin dependent protein kinase II delta	CAMK2D	817
P53597	0.2410052709520798	18.25551447796474	1.504497700970279	0.15223258130843162	0.3149441126695511	-5.833978106904891	P53597	succinate-CoA ligase GDP/ADP-forming subunit alpha	SUCLG1	8802
P25490	-0.48542428816679717	9.978881705396795	-1.5042368189711444	0.1522991338272221	0.3149441126695511	-5.834339288446213	P25490	YY1 transcription factor	YY1	7528
Q8WVT3	-0.23950212847424268	10.31687976067447	-1.5039471296669487	0.15237306372069687	0.3149441126695511	-5.834740297871738	Q8WVT3	trafficking protein particle complex subunit 12	TRAPPC12	51112
Q15370	0.2003423076419697	14.121113991933239	1.5037448526098054	0.15242470341483086	0.3149441126695511	-5.835020270602019	Q15370	elongin B	ELOB	6923
P50213	-0.18146986187402803	17.67792678257972	-1.5034650699476435	0.1524961537422056	0.3149441126695511	-5.835407472915779	P50213	isocitrate dehydrogenase (NAD(+)) 3 catalytic subunit alpha	IDH3A	3419
P52594	-0.252326072780928	11.953294789846113	-1.5031748462146455	0.15257030003172461	0.3149441126695511	-5.835809068207576	P52594	ArfGAP with FG repeats 1	AGFG1	3267
Q8NEZ2	0.1637127096105413	11.727384232862223	1.5026375812687225	0.1527076397713774	0.3149441126695511	-5.836552352478081	Q8NEZ2	VPS37A subunit of ESCRT-I	VPS37A	137492
Q00613	-0.2624610434449366	9.120307390952807	-1.5026326866499724	0.15270889144511138	0.3149441126695511	-5.836559123072675	Q00613	heat shock transcription factor 1	HSF1	3297
Q07021	0.42225214383629606	14.810219288077564	1.5025078350720924	0.1527408219424883	0.3149441126695511	-5.836731821337544	Q07021	complement C1q binding protein	C1QBP	708
Q6UWY5	-0.3935269041358094	12.824659278435737	-1.5023003310679246	0.15279390293028058	0.3149441126695511	-5.837018823090494	Q6UWY5	olfactomedin like 1	OLFML1	283298
P41567	0.4769806278096489	11.42776960518468	1.500436187891992	0.15327145462184266	0.3157686568916364	-5.8395958181222065	P41567	eukaryotic translation initiation factor 1	EIF1	10209
P62995	0.2767704418713901	11.213058790760172	1.497576502599752	0.15400646157257145	0.31712250656475405	-5.843544402723728	P62995	transformer 2 beta homolog	TRA2B	6434
P61513	0.20584983811805913	11.115267497733331	1.4960136440852416	0.1544093936557305	0.3177915413642195	-5.845699978259933	P61513	ribosomal protein L37a	RPL37A	6168
Q96BJ3	-0.2640206701717087	10.935959060702425	-1.4938450982175135	0.15496993743059506	0.31878411876505747	-5.848688157288253	Q96BJ3	axin interactor, dorsalization associated	AIDA	64853
O15294	-0.27995691453030247	12.595555268456785	-1.4926716776510442	0.15527395909407385	0.31916377091955683	-5.8503037347606375	O15294	O-linked N-acetylglucosamine (GlcNAc) transferase	OGT	8473
Q96C90	0.27705429149285266	10.447456137385494	1.4925279996736966	0.15531121874848064	0.31916377091955683	-5.850501486677424	Q96C90	protein phosphatase 1 regulatory inhibitor subunit 14B	PPP1R14B	26472
Q93009	-0.2996034880268894	12.469159025380524	-1.4920079553777965	0.15544614280133062	0.31927994938467963	-5.851217132974153	Q93009	ubiquitin specific peptidase 7	USP7	7874
Q15526	0.24749716950503853	11.79396073524438	1.4900583858929783	0.15595282222879092	0.32015919603723053	-5.853898320331882	Q15526	SURF1 cytochrome c oxidase assembly factor	SURF1	6834
Q9Y6M9	0.3183492421792984	16.740158162965468	1.4891177071809516	0.15619778924473685	0.32039900320500553	-5.85519106802822	Q9Y6M9	NADH:ubiquinone oxidoreductase subunit B9	NDUFB9	4715
P16278	-0.3420800019753045	9.66629828457405	-1.4890057610863845	0.15622696301623887	0.32039900320500553	-5.85534487152159	P16278	galactosidase beta 1	GLB1	2720
Q15327	-0.3489715370088078	15.253239035692523	-1.4866818455920943	0.15683361292816217	0.32148128105506013	-5.858535753253729	Q15327	ankyrin repeat domain 1	ANKRD1	27063
Q8NB90	-0.20795248284006362	9.495839972442539	-1.4856450776149692	0.15710488888280974	0.32166416096868317	-5.859958092656887	Q8NB90	spermatogenesis associated 5	SPATA5	166378
P38646	0.22374836135928788	19.407769451373767	1.4854940912721146	0.15714442780576696	0.32166416096868317	-5.860165168224812	P38646	heat shock protein family A (Hsp70) member 9	HSPA9	3313
P59998	0.5963042555530844	12.5092705807468	1.485162735898892	0.1572312291244706	0.32166416096868317	-5.860619561821381	P59998	actin related protein 2/3 complex subunit 4	ARPC4	10093
P36873	-0.16901178312957832	9.937544452441436	-1.4851341118195747	0.15723872931221414	0.32166416096868317	-5.860658810961043	P36873	protein phosphatase 1 catalytic subunit gamma	PPP1CC	5501
Q8TAE6	0.23445767283593533	11.659975485606012	1.4840082835150654	0.15753395902578787	0.32210633288756724	-5.862202087722938	Q8TAE6	protein phosphatase 1 regulatory inhibitor subunit 14C	PPP1R14C	81706
Q96JE9	-0.3459337495917456	10.744405388501903	-1.4827935374229166	0.15785302255401093	0.32259676912317437	-5.8638662647858295	Q96JE9	microtubule associated protein 6	MAP6	4135
Q9BZL4	0.4064394404708711	14.849057185222533	1.4815985251808979	0.15816742659259647	0.3230205670978726	-5.865502406035205	Q9BZL4	protein phosphatase 1 regulatory subunit 12C	PPP1R12C	54776
O60262	-0.29608451238356537	12.837112566416469	-1.4814026479065263	0.15821901089129778	0.3230205670978726	-5.865770495070844	O60262	G protein subunit gamma 7	GNG7	2788
Q9H832	0.3342345080101303	10.365795124608162	1.4804351276759595	0.15847401246461945	0.3232916899282779	-5.867094307987555	Q9H832	ubiquitin conjugating enzyme E2 Z	UBE2Z	65264
Q92665	0.28461289152333435	13.513719546655615	1.4802965716137697	0.15851055850399481	0.3232916899282779	-5.86728383447529	Q92665	mitochondrial ribosomal protein S31	MRPS31	10240
Q5EBM0	-0.27715944177698937	10.083817743918345	-1.4766665311533038	0.1594705270814777	0.32508681521664595	-5.8722444885743545	Q5EBM0	cytidine/uridine monophosphate kinase 2	CMPK2	129607
Q8WY91	-0.22798001490127895	12.39828183560069	-1.4759170830992001	0.15966931920717528	0.32532923318200346	-5.873267507395354	Q8WY91	THAP domain containing 4	THAP4	51078
[truncated: 2,074 more rows]
