# Supplementary material for: Tissue Usage Preference and Intrinsically Disordered Region Remodeling of Alternative Splicing Derived Proteoforms in the Heart
Source: J Proteome Res. 2024 Mar 8;23(8):3161–73. doi: 10.1021/acs.jproteome.3c00789 (PMC11296937; doi:10.1021/acs.jproteome.3c00789)
Supplement: Supplementary file 5 — pr3c00789_si_005.txt [file pr3c00789_si_005.txt]

Protein	Protein ID	Gene	Description	Combined Total Spectral Count	Combined Unique Spectral Count	Status	min_percolator_pep	percolator_all_spec_conuts_unique	min_percolator_q
sp|O14639-J1|ABLM1_HUMAN	O14639-J1	ABLIM1	|ENSG00000099204|SE2|40006|chr10|114445312:114445403|114447880:114448020|-2|r497|T1 sp|O14639|ABLM1_HUMAN Actin-binding LIM protein 1	1318	15	unique	2.27413e-5	14	1.03539e-4
sp|O15085-2|ARHGB_HUMAN	O15085-2	ARHGEF11	Isoform 2 of Rho guanine nucleotide exchange factor 11	73	13	unique	7.99197e-6	12	1.11387e-4
sp|O43491-J2|E41L2_HUMAN	O43491-J2	EPB41L2	|ENSG00000079819|MXE2|2396|chr6|130869659:130870126|130870328:130870381|-0|r26|T1 sp|O43491|E41L2_HUMAN Band 4.1-like protein 2	1689	23	unique	0	24	1.03539e-4
sp|O43837-2|IDH3B_HUMAN	O43837-2	IDH3B	Isoform A of Isocitrate dehydrogenase [NAD] subunit beta, mitochondrial	3515	262	unique	0	259	1.03539e-4
sp|O60237-3|MYPT2_HUMAN	O60237-3	PPP1R12B	Isoform 3 of Protein phosphatase 1 regulatory subunit 12B	1211	8	unique	0	8	1.03539e-4
sp|O60825-2|F262_HUMAN	O60825-2	PFKFB2	Isoform 2 of 6-phosphofructo-2-kinase/fructose-2,6-bisphosphatase 2	474	16	unique	0	14	1.03539e-4
sp|O75112-J1|LDB3_HUMAN	O75112-J1	LDB3	|ENSG00000122367|MXE2|829|chr10|86680082:86680157|86681436:86681803|+1|r434|T1 sp|O75112|LDB3_HUMAN LIM domain-binding protein 3	8794	37	unique	1.45214e-6	35	1.03539e-4
sp|O75190-3|DNJB6_HUMAN	O75190-3	DNAJB6	Isoform C of DnaJ homolog subfamily B member 6	215	37	unique	3.68531e-5	32	1.03539e-4
sp|O76041-2|NEBL_HUMAN	O76041-2	NEBL	Isoform 2 of Nebulette	740	19	unique	0	20	1.03539e-4
sp|O94875-10|SRBS2_HUMAN	O94875-10	SORBS2	Isoform 10 of Sorbin and SH3 domain-containing protein 2	5135	741	unique	0	692	1.03539e-4
sp|O94875-2|SRBS2_HUMAN	O94875-2	SORBS2	Isoform 2 of Sorbin and SH3 domain-containing protein 2	4212	73	unique	0	75	1.03539e-4
sp|O94925-3|GLSK_HUMAN	O94925-3	GLS	Isoform 3 of Glutaminase kidney isoform, mitochondrial	525	46	unique	3.75353e-11	48	1.03539e-4
sp|O95260-2|ATE1_HUMAN	O95260-2	ATE1	Isoform ATE1-2 of Arginyl-tRNA--protein transferase 1	309	19	unique	0	17	1.11387e-4
sp|O95299-2|NDUAA_HUMAN	O95299-2	NDUFA10	Isoform 2 of NADH dehydrogenase [ubiquinone] 1 alpha subcomplex subunit 10, mitochondrial	2164	59	unique	1.40887e-13	44	1.03539e-4
sp|O95359-J6|TACC2_HUMAN	O95359-J6	TACC2	|ENSG00000138162|A5SS1|5159|chr10|122224726:122224787|122216627:122216921|+0|r231|T1 sp|O95359|TACC2_HUMAN Transforming acidic coiled-coil-containing protein 2	1101	18	unique	0	18	1.03539e-4
sp|P01116-2|RASK_HUMAN	P01116-2	KRAS	Isoform 2B of GTPase KRas	457	37	unique	0	36	1.03539e-4
sp|P01880-1|IGHD_HUMAN	P01880-1	IGHD	Isoform 1 of Immunoglobulin heavy constant delta	209	52	unique	1.11596e-6	52	1.03539e-4
sp|P02545-2|LMNA_HUMAN	P02545-2	LMNA	Isoform C of Prelamin-A/C	7956	249	unique	0	254	1.03539e-4
sp|P05556-5|ITB1_HUMAN	P05556-5	ITGB1	Isoform 5 of Integrin beta-1	1395	61	unique	9.01834e-13	58	1.03539e-4
sp|P07108-3|ACBP_HUMAN	P07108-3	DBI	Isoform 3 of Acyl-CoA-binding protein	183	2	unique	7.70942e-7	2	1.11387e-4
sp|P08133-J1|ANXA6_HUMAN	P08133-J1	ANXA6	|ENSG00000197043|SE2|41851|chr5|151109753:151109846|151110627:151110644|-0|r43|T1 sp|P08133|ANXA6_HUMAN Annexin A6	6620	48	unique	0	48	1.03539e-4
sp|P08174-2|DAF_HUMAN	P08174-2	CD55	Isoform 1 of Complement decay-accelerating factor	273	39	unique	7.85505e-4	24	4.31076e-4
sp|P09493-10|TPM1_HUMAN	P09493-10	TPM1	Isoform 10 of Tropomyosin alpha-1 chain	23135	17	unique	0	10	1.03539e-4
sp|P09493-5|TPM1_HUMAN	P09493-5	TPM1	Isoform 5 of Tropomyosin alpha-1 chain	17536	92	unique	0	58	1.03539e-4
sp|P09493-J3|TPM1_HUMAN	P09493-J3	TPM1	|ENSG00000140416|SE1|6189|chr15|63042830:63042943|63043706:63043831|+0|r505|T1 sp|P09493|TPM1_HUMAN Tropomyosin alpha-1 chain	27839	16	unique	0	2	1.03539e-4
sp|P11277-2|SPTB1_HUMAN	P11277-2	SPTB	Isoform 2 of Spectrin beta chain, erythrocytic	3829	364	unique	0	362	1.03539e-4
sp|P12110-2|CO6A2_HUMAN	P12110-2	COL6A2	Isoform 2C2A of Collagen alpha-2(VI) chain	3236	20	unique	1.74305e-14	21	1.03539e-4
sp|P13611-2|CSPG2_HUMAN	P13611-2	VCAN	Isoform V1 of Versican core protein	2244	2	unique	1.8322e-9	1	1.03539e-4
sp|P14618-2|KPYM_HUMAN	P14618-2	PKM	Isoform M1 of Pyruvate kinase PKM	11584	1140	unique	0	1127	1.03539e-4
sp|P16144-3|ITB4_HUMAN	P16144-3	ITGB4	Isoform Beta-4B of Integrin beta-4	57	3	unique	0.00156496	3	5.88713e-4
sp|P16615-2|AT2A2_HUMAN	P16615-2	ATP2A2	Isoform 2 of Sarcoplasmic/endoplasmic reticulum calcium ATPase 2	11311	34	unique	0	34	1.03539e-4
sp|P16989-2|YBOX3_HUMAN	P16989-2	YBX3	Isoform 2 of Y-box-binding protein 3	405	24	unique	8.02313e-9	80	1.03539e-4
sp|P20810-J6|ICAL_HUMAN	P20810-J6	CAST	|ENSG00000153113|A3SS2|2931|chr5|96762274:96762372|96765221:96765325|+0|r397|T1 sp|P20810|ICAL_HUMAN Calpastatin	3051	12	unique	7.47063e-6	13	1.03539e-4
sp|P23142-4|FBLN1_HUMAN	P23142-4	FBLN1	Isoform C of Fibulin-1	3082	556	unique	0	536	1.03539e-4
sp|P25325-2|THTM_HUMAN	P25325-2	MPST	Isoform 2 of 3-mercaptopyruvate sulfurtransferase	584	57	unique	0	29	1.03539e-4
sp|P27816-5|MAP4_HUMAN	P27816-5	MAP4	Isoform 5 of Microtubule-associated protein 4	4455	19	unique	0	22	1.03539e-4
sp|P27816-J6|MAP4_HUMAN	P27816-J6	MAP4	|ENSG00000047849|SE1|16378|chr3|47877417:47877523|47909038:47912421|-2|r313|T1 sp|P27816|MAP4_HUMAN Microtubule-associated protein 4	11331	2903	unique	0	2763	1.03539e-4
sp|P35080-2|PROF2_HUMAN	P35080-2	PFN2	Isoform IIb of Profilin-2	243	68	unique	5.57267e-9	66	1.18571e-4
sp|P35613-2|BASI_HUMAN	P35613-2	BSG	Isoform 2 of Basigin	522	75	unique	4.58344e-5	68	1.03539e-4
sp|P46976-2|GLYG_HUMAN	P46976-2	GYG1	Isoform GN-1 of Glycogenin-1	1128	42	unique	6.83613e-10	44	1.03539e-4
sp|P47756-1|CAPZB_HUMAN	P47756-1	CAPZB	Isoform 2 of F-actin-capping protein subunit beta	1730	165	unique	1.47315e-12	157	1.03539e-4
sp|P49189-3|AL9A1_HUMAN	P49189-3	ALDH9A1	Isoform 3 of 4-trimethylaminobutyraldehyde dehydrogenase	1781	4	unique	0	3	1.03539e-4
sp|P49589-3|SYCC_HUMAN	P49589-3	CARS1	Isoform 3 of Cysteine--tRNA ligase, cytoplasmic	95	6	unique	2.15676e-5	8	1.18571e-4
sp|P49747-2|COMP_HUMAN	P49747-2	COMP	Isoform 2 of Cartilage oligomeric matrix protein	750	18	unique	0	3	1.11387e-4
sp|P50579-2|MAP2_HUMAN	P50579-2	METAP2	Isoform 2 of Methionine aminopeptidase 2	532	15	unique	1.87355e-5	15	1.16467e-4
sp|P52179-2|MYOM1_HUMAN	P52179-2	MYOM1	Isoform 2 of Myomesin-1	9785	34	unique	0	34	1.03539e-4
sp|P55036-J3|PSMD4_HUMAN	P55036-J3	PSMD4	|ENSG00000159352|A5SS1|2649|chr1|151266308:151266439|151266004:151266121|+0|r47|T1 sp|P55036|PSMD4_HUMAN 26S proteasome non-ATPase regulatory subunit 4	693	22	unique	1.30279e-4	21	1.03539e-4
sp|P56181-2|NDUV3_HUMAN	P56181-2	NDUFV3	Isoform 2 of NADH dehydrogenase [ubiquinone] flavoprotein 3, mitochondrial	835	273	unique	1.11022e-16	272	1.03539e-4
sp|P60660-2|MYL6_HUMAN	P60660-2	MYL6	Isoform Smooth muscle of Myosin light polypeptide 6	3540	104	unique	2.14298e-10	103	1.03539e-4
sp|P63092-3|GNAS2_HUMAN	P63092-3	GNAS	Isoform 3 of Guanine nucleotide-binding protein G(s) subunit alpha isoforms short	80	3	unique	0	3	1.03539e-4
sp|P67936-2|TPM4_HUMAN	P67936-2	TPM4	Isoform 2 of Tropomyosin alpha-4 chain	12986	136	unique	0	140	1.03539e-4
sp|P82650-2|RT22_HUMAN	P82650-2	MRPS22	Isoform 2 of 28S ribosomal protein S22, mitochondrial	335	12	unique	0	9	1.03539e-4
sp|P84157-2|MXRA7_HUMAN	P84157-2	MXRA7	Isoform 2 of Matrix-remodeling-associated protein 7	881	467	unique	5.55112e-16	444	1.03539e-4
sp|P98095-2|FBLN2_HUMAN	P98095-2	FBLN2	Isoform 2 of Fibulin-2	2504	51	unique	3.74145e-14	47	1.03539e-4
sp|Q00325-2|MPCP_HUMAN	Q00325-2	SLC25A3	Isoform B of Phosphate carrier protein, mitochondrial	2835	72	unique	0	68	1.03539e-4
sp|Q00610-J1|CLH1_HUMAN	Q00610-J1	CLTC	|ENSG00000141367|SE1|3281|chr17|59685587:59685808|59687001:59687021|+0|r132|T1 sp|Q00610|CLH1_HUMAN Clathrin heavy chain 1	264	4	unique	0	4	1.03539e-4
sp|Q01105-4|SET_HUMAN	Q01105-4	SET	Isoform 4 of Protein SET	21	2	unique	7.75419e-11	1	1.48733e-4
sp|Q01484-J1|ANK2_HUMAN	Q01484-J1	ANK2	|ENSG00000145362|MXE1|1959|chr4|113249764:113249862|113255735:113255932|+0|r159|T1 sp|Q01484|ANK2_HUMAN Ankyrin-2	1540	11	unique	0	10	1.03539e-4
sp|Q06190-2|P2R3A_HUMAN	Q06190-2	PPP2R3A	Isoform PR72 of Serine/threonine-protein phosphatase 2A regulatory subunit B'' subunit alpha	90	36	unique	3.52644e-4	38	1.03539e-4
sp|Q07866-3|KLC1_HUMAN	Q07866-3	KLC1	Isoform G of Kinesin light chain 1	268	5	unique	0	5	1.03539e-4
sp|Q07866-6|KLC1_HUMAN	Q07866-6	KLC1	Isoform N of Kinesin light chain 1	147	5	unique	0	5	1.03539e-4
sp|Q12955-J2|ANK3_HUMAN	Q12955-J2	ANK3	|ENSG00000151150|SE2|11363|chr10|60186715:60186912|60196145:60196243|-0|r58|T1 sp|Q12955|ANK3_HUMAN Ankyrin-3	1604	26	unique	0	16	1.03539e-4
sp|Q12955-J4|ANK3_HUMAN	Q12955-J4	ANK3	|ENSG00000151150|A5SS2|1366|chr10|60067935:60068009|60080537:60080618|-0|r134|T1 sp|Q12955|ANK3_HUMAN Ankyrin-3	652	8	unique	0	6	1.03539e-4
sp|Q13033-2|STRN3_HUMAN	Q13033-2	STRN3	Isoform Alpha of Striatin-3	303	15	unique	1.07679e-8	15	1.03539e-4
sp|Q13310-3|PABP4_HUMAN	Q13310-3	PABPC4	Isoform 3 of Polyadenylate-binding protein 4	265	4	unique	0	4	1.03539e-4
sp|Q13362-4|2A5G_HUMAN	Q13362-4	PPP2R5C	Isoform 4 of Serine/threonine-protein phosphatase 2A 56 kDa regulatory subunit gamma isoform	11	3	unique	0.00111746	3	2.70609e-4
sp|Q13480-J1|GAB1_HUMAN	Q13480-J1	GAB1	|ENSG00000109458|SE1|16985|chr4|143433491:143433716|143434088:143434168|+2|r58|T1 sp|Q13480|GAB1_HUMAN GRB2-associated-binding protein 1	18	5	unique	6.32398e-5	5	1.48717e-4
sp|Q13492-J3|PICAL_HUMAN	Q13492-J3	PICALM	|ENSG00000073921|A3SS2|2479|chr11|85983866:85983973|85981872:85982003|-2|r153|T1 sp|Q13492|PICAL_HUMAN Phosphatidylinositol-binding clathrin assembly protein	270	24	unique	1.18409e-4	24	7.01559e-4
sp|Q13574-1|DGKZ_HUMAN	Q13574-1	DGKZ	Isoform 2 of Diacylglycerol kinase zeta	175	39	unique	5.27255e-7	33	1.03539e-4
sp|Q13642-5|FHL1_HUMAN	Q13642-5	FHL1	Isoform 5 of Four and a half LIM domains protein 1	10726	561	unique	0	479	1.03539e-4
sp|Q13813-2|SPTN1_HUMAN	Q13813-2	SPTAN1	Isoform 2 of Spectrin alpha chain, non-erythrocytic 1	13862	85	unique	0	78	1.03539e-4
sp|Q13813-3|SPTN1_HUMAN	Q13813-3	SPTAN1	Isoform 3 of Spectrin alpha chain, non-erythrocytic 1	13850	61	unique	0	52	1.03539e-4
sp|Q13951-2|PEBB_HUMAN	Q13951-2	CBFB	Isoform 2 of Core-binding factor subunit beta	133	43	unique	1.63426e-6	41	1.11387e-4
sp|Q13976-2|KGP1_HUMAN	Q13976-2	PRKG1	Isoform Beta of cGMP-dependent protein kinase 1	374	72	unique	6.27252e-11	60	1.03539e-4
sp|Q14157-5|UBP2L_HUMAN	Q14157-5	UBAP2L	Isoform 5 of Ubiquitin-associated protein 2-like	321	8	unique	2.3352e-6	4	1.16467e-4
sp|Q14160-3|SCRIB_HUMAN	Q14160-3	SCRIB	Isoform 3 of Protein scribble homolog	39	1	unique	0.00271245	1	3.5821e-4
sp|Q14195-2|DPYL3_HUMAN	Q14195-2	DPYSL3	Isoform LCRMP-4 of Dihydropyrimidinase-related protein 3	3169	366	unique	0	339	1.03539e-4
sp|Q14498-J2|RBM39_HUMAN	Q14498-J2	RBM39	|ENSG00000131051|MXE2|1560|chr20|35725038:35725155|35729312:35729365|-1|r96|T1 sp|Q14498|RBM39_HUMAN RNA-binding protein 39	6	1	unique	2.1715e-5	1	1.24165e-4
sp|Q14896-J3|MYPC3_HUMAN	Q14896-J3	MYBPC3	|ENSG00000134571|SE2|23646|chr11|47338520:47338679|47339324:47339404|-2|r60|T1 sp|Q14896|MYPC3_HUMAN Myosin-binding protein C, cardiac-type	20549	34	unique	0	32	1.03539e-4
sp|Q14896-J4|MYPC3_HUMAN	Q14896-J4	MYBPC3	|ENSG00000134571|SE2|23654|chr11|47347426:47347479|47347651:47347680|-2|r51|T1 sp|Q14896|MYPC3_HUMAN Myosin-binding protein C, cardiac-type	20860	68	unique	0	67	1.03539e-4
sp|Q15149-4|PLEC_HUMAN	Q15149-4	PLEC	Isoform 4 of Plectin	3018	10	unique	0	2	1.03539e-4
sp|Q15149-7|PLEC_HUMAN	Q15149-7	PLEC	Isoform 7 of Plectin	8464	31	unique	0	25	1.03539e-4
sp|Q15149-8|PLEC_HUMAN	Q15149-8	PLEC	Isoform 8 of Plectin	408	1	unique	0	1	1.03539e-4
sp|Q15366-J5|PCBP2_HUMAN	Q15366-J5	PCBP2	|ENSG00000197111|SE2|9737|chr12|53462481:53462567|53464760:53464852|+0|r103|T1 sp|Q15366|PCBP2_HUMAN Poly(rC)-binding protein 2	286	5	unique	0	5	1.03539e-4
sp|Q15599-2|NHRF2_HUMAN	Q15599-2	NHERF2	Isoform 2 of Na(+)/H(+) exchange regulatory cofactor NHE-RF2	504	17	unique	2.88436e-13	17	1.03539e-4
sp|Q16891-2|MIC60_HUMAN	Q16891-2	IMMT	Isoform 2 of MIC	7986	37	unique	0	34	1.03539e-4
sp|Q16891-3|MIC60_HUMAN	Q16891-3	IMMT	Isoform 3 of MIC	7949	99	unique	0	78	1.03539e-4
sp|Q2M3C7-2|SPKAP_HUMAN	Q2M3C7-2	SPHKAP	Isoform 2 of A-kinase anchor protein SPHKAP	750	12	unique	0	13	1.03539e-4
sp|Q2V2M9-4|FHOD3_HUMAN	Q2V2M9-4	FHOD3	Isoform 4 of FH1/FH2 domain-containing protein 3	99	10	unique	3.06674e-11	10	1.17493e-4
sp|Q32MZ4-3|LRRF1_HUMAN	Q32MZ4-3	LRRFIP1	Isoform 3 of Leucine-rich repeat flightless-interacting protein 1	34	1	unique	0	1	1.11387e-4
sp|Q32MZ4-4|LRRF1_HUMAN	Q32MZ4-4	LRRFIP1	Isoform 4 of Leucine-rich repeat flightless-interacting protein 1	402	269	unique	0	288	1.03539e-4
sp|Q53GG5-2|PDLI3_HUMAN	Q53GG5-2	PDLIM3	Isoform 2 of PDZ and LIM domain protein 3	3177	277	unique	4.66294e-15	279	1.03539e-4
sp|Q5VST9-3|OBSCN_HUMAN	Q5VST9-3	OBSCN	Isoform 3 of Obscurin	6367	262	unique	0	250	1.03539e-4
sp|Q5VST9-6|OBSCN_HUMAN	Q5VST9-6	OBSCN	Isoform 5 of Obscurin	6150	71	unique	0	67	1.03539e-4
sp|Q5VST9-J12|OBSCN_HUMAN	Q5VST9-J12	OBSCN	|ENSG00000154358|MXE2|1443|chr1|228288625:228288888|228291898:228292161|+2|r280|T1 sp|Q5VST9|OBSCN_HUMAN Obscurin	5117	20	unique	0	18	1.03539e-4
sp|Q5VST9-J8|OBSCN_HUMAN	Q5VST9-J8	OBSCN	|ENSG00000154358|MXE2|1441|chr1|228264116:228264391|228268530:228268805|+2|r288|T1 sp|Q5VST9|OBSCN_HUMAN Obscurin	5736	57	unique	2.44249e-15	45	1.03539e-4
sp|Q6EEV4-2|GL1AD_HUMAN	Q6EEV4-2	POLR2M	Isoform 5 of DNA-directed RNA polymerase II subunit GRINL1A, isoforms 4/5	87	28	unique	0.00369469	28	6.40471e-4
sp|Q6Q6R5-3|CRIP3_HUMAN	Q6Q6R5-3	CRIP3	Isoform 3 of Cysteine-rich protein 3	7	1	unique	0.0052303	1	0.00242527
sp|Q70UQ0-4|IKIP_HUMAN	Q70UQ0-4	IKBIP	Isoform 4 of Inhibitor of nuclear factor kappa-B kinase-interacting protein	51	40	unique	9.84343e-8	41	1.11387e-4
sp|Q7Z460-4|CLAP1_HUMAN	Q7Z460-4	CLASP1	Isoform 4 of CLIP-associating protein 1	172	14	unique	2.5211e-4	12	7.01559e-4
sp|Q7Z5L9-2|I2BP2_HUMAN	Q7Z5L9-2	IRF2BP2	Isoform 2 of Interferon regulatory factor 2-binding protein 2	169	18	unique	3.5308e-4	17	3.5821e-4
sp|Q7Z7B0-2|FLIP1_HUMAN	Q7Z7B0-2	FILIP1	Isoform 2 of Filamin-A-interacting protein 1	1101	8	unique	0	8	1.03539e-4
sp|Q7Z7G0-4|TARSH_HUMAN	Q7Z7G0-4	ABI3BP	Isoform 4 of Target of Nesh-SH3	48	1	unique	2.93722e-6	1	1.17493e-4
sp|Q86TD4-1|SRCA_HUMAN	Q86TD4-1	SRL	Isoform 2 of Sarcalumenin	2897	193	unique	0	191	1.03539e-4
sp|Q8IXL7-2|MSRB3_HUMAN	Q8IXL7-2	MSRB3	Isoform 2 of Methionine-R-sulfoxide reductase B3	442	52	unique	8.97615e-13	23	1.03539e-4
sp|Q8IXS6-2|PALM2_HUMAN	Q8IXS6-2	PALM2	Isoform 2 of Paralemmin-2	295	3	unique	0	1	1.11387e-4
sp|Q8IYB3-J3|SRRM1_HUMAN	Q8IYB3-J3	SRRM1	|ENSG00000133226|A3SS2|3986|chr1|24660719:24660799|24661310:24661396|+2|r27|T1 sp|Q8IYB3|SRRM1_HUMAN Serine/arginine repetitive matrix protein 1	8	2	unique	5.86461e-5	2	1.03539e-4
sp|Q8N2S1-2|LTBP4_HUMAN	Q8N2S1-2	LTBP4	Isoform 2 of Latent-transforming growth factor beta-binding protein 4	926	38	unique	8.28541e-10	27	1.11387e-4
sp|Q8N3V7-2|SYNPO_HUMAN	Q8N3V7-2	SYNPO	Isoform 2 of Synaptopodin	870	35	unique	4.12588e-10	26	1.03539e-4
sp|Q8N490-2|PNKD_HUMAN	Q8N490-2	PNKD	Isoform 2 of Probable hydrolase PNKD	300	132	unique	2.48917e-10	112	1.03539e-4
sp|Q8N573-2|OXR1_HUMAN	Q8N573-2	OXR1	Isoform 2 of Oxidation resistance protein 1	149	38	unique	4.53883e-5	30	1.03539e-4
sp|Q8N983-4|RM43_HUMAN	Q8N983-4	MRPL43	Isoform 4 of 39S ribosomal protein L43, mitochondrial	117	12	unique	2.17071e-12	13	1.16467e-4
sp|Q8NE71-J1|ABCF1_HUMAN	Q8NE71-J1	ABCF1	|ENSG00000204574|A3SS1|6903|chr6|30577818:30577913|30578073:30578202|+0|r37|T1 sp|Q8NE71|ABCF1_HUMAN ATP-binding cassette sub-family F member 1	47	1	unique	0	2	1.03539e-4
sp|Q8WUM4-2|PDC6I_HUMAN	Q8WUM4-2	PDCD6IP	Isoform 2 of Programmed cell death 6-interacting protein	2615	4	unique	0	4	1.03539e-4
sp|Q8WWI1-J3|LMO7_HUMAN	Q8WWI1-J3	LMO7	|ENSG00000136153|SE1|8145|chr13|75804320:75804541|75807480:75808199|+1|r131|T1 sp|Q8WWI1|LMO7_HUMAN LIM domain only protein 7	1071	13	unique	0	13	1.11387e-4
sp|Q8WWI1-J4|LMO7_HUMAN	Q8WWI1-J4	LMO7	|ENSG00000136153|A3SS1|1697|chr13|75834226:75834387|75835152:75835339|+2|r50|T1 sp|Q8WWI1|LMO7_HUMAN LIM domain only protein 7	1122	60	unique	0	58	1.03539e-4
sp|Q8WX92-2|NELFB_HUMAN	Q8WX92-2	NELFB	Isoform 2 of Negative elongation factor B	16	6	unique	0.0223053	5	0.0026954599999999998
sp|Q8WX93-9|PALLD_HUMAN	Q8WX93-9	PALLD	Isoform 9 of Palladin	1570	88	unique	1.40389e-8	121	1.03539e-4
sp|Q8WZ42-6|TITIN_HUMAN	Q8WZ42-6	TTN	Isoform 6 of Titin	8578	837	unique	0	794	1.03539e-4
sp|Q92736-2|RYR2_HUMAN	Q92736-2	RYR2	Isoform 2 of Ryanodine receptor 2	4019	12	unique	0	12	1.03539e-4
sp|Q96AC1-J3|FERM2_HUMAN	Q96AC1-J3	FERMT2	|ENSG00000073712|SE1|26892|chr14|52881244:52881469|52881796:52881828|-1|r165|T1 sp|Q96AC1|FERM2_HUMAN Fermitin family homolog 2	1208	47	unique	0	50	1.03539e-4
sp|Q96HC4-3|PDLI5_HUMAN	Q96HC4-3	PDLIM5	Isoform 3 of PDZ and LIM domain protein 5	4195	128	unique	5.01878e-10	125	1.03539e-4
sp|Q96HC4-6|PDLI5_HUMAN	Q96HC4-6	PDLIM5	Isoform 6 of PDZ and LIM domain protein 5	6925	1164	unique	0	996	1.03539e-4
sp|Q9BX66-J17|SRBS1_HUMAN	Q9BX66-J17	SORBS1	|ENSG00000095637|SE1|10976|chr10|95414494:95414862|95415469:95416185|-2|r347|T1 sp|Q9BX66|SRBS1_HUMAN Sorbin and SH3 domain-containing protein 1	3336	387	unique	0	402	1.03539e-4
sp|Q9BYI3-3|HYCCI_HUMAN	Q9BYI3-3	HYCC1	Isoform 3 of Hyccin	36	20	unique	3.23334e-4	21	1.17493e-4
sp|Q9BZ29-4|DOCK9_HUMAN	Q9BZ29-4	DOCK9	Isoform 4 of Dedicator of cytokinesis protein 9	5	1	unique	0.0245152	1	0.00549737
sp|Q9H1H9-3|KI13A_HUMAN	Q9H1H9-3	KIF13A	Isoform 3 of Kinesin-like protein KIF13A	81	8	unique	0	6	1.18571e-4
sp|Q9H2G2-2|SLK_HUMAN	Q9H2G2-2	SLK	Isoform 2 of STE20-like serine/threonine-protein kinase	926	17	unique	0	15	1.03539e-4
sp|Q9HBL0-J1|TENS1_HUMAN	Q9HBL0-J1	TNS1	|ENSG00000079308|MXE1|1704|chr2|217821740:217821938|217829844:217829882|-2|r90|T1 sp|Q9HBL0|TENS1_HUMAN Tensin-1	3739	52	unique	0	58	1.03539e-4
sp|Q9HBL0-J2|TENS1_HUMAN	Q9HBL0-J2	TNS1	|ENSG00000079308|MXE2|1704|chr2|217821740:217821938|217829844:217829882|-2|r90|T1 sp|Q9HBL0|TENS1_HUMAN Tensin-1	2239	4	unique	0	2	1.03539e-4
sp|Q9NYL2-2|M3K20_HUMAN	Q9NYL2-2	MAP3K20	Isoform ZAKbeta of Mitogen-activated protein kinase kinase kinase 20	316	48	unique	1.33168e-8	45	1.03539e-4
sp|Q9UBY9-2|HSPB7_HUMAN	Q9UBY9-2	HSPB7	Isoform 2 of Heat shock protein beta-7	2606	90	unique	2.55351e-14	91	1.03539e-4
sp|Q9UEY8-2|ADDG_HUMAN	Q9UEY8-2	ADD3	Isoform 1 of Gamma-adducin	912	89	unique	0	72	1.03539e-4
sp|Q9UHD8-5|SEPT9_HUMAN	Q9UHD8-5	SEPTIN9	Isoform 5 of Septin-9	1199	100	unique	0	13	1.03539e-4
sp|Q9UKM9-2|RALY_HUMAN	Q9UKM9-2	RALY	Isoform 1 of RNA-binding protein Raly	459	9	unique	0	10	1.03539e-4
sp|Q9ULQ1-3|TPC1_HUMAN	Q9ULQ1-3	TPCN1	Isoform 3 of Two pore channel protein 1	79	60	unique	0.00924132	60	0.00104403
sp|Q9UM54-6|MYO6_HUMAN	Q9UM54-6	MYO6	Isoform 6 of Unconventional myosin-VI	149	23	unique	5.79176e-9	24	1.03539e-4
sp|Q9UMZ2-J1|SYNRG_HUMAN	Q9UMZ2-J1	SYNRG	|ENSG00000275066|SE1|3751|chr17|37577380:37577613|37579132:37579434|-0|r17|T1 sp|Q9UMZ2|SYNRG_HUMAN Synergin gamma	27	5	unique	0.00305475	4	0.0024523
sp|Q9UNZ2-5|NSF1C_HUMAN	Q9UNZ2-5	NSFL1C	Isoform 3 of NSFL1 cofactor p47	1393	28	unique	7.4715e-8	25	1.03539e-4
sp|Q9UPN3-J3|MACF1_HUMAN	Q9UPN3-J3	MACF1	|ENSG00000127603|SE1|25929|chr1|39250014:39250103|39251846:39251941|+0|r146|T1 sp|Q9UPN3|MACF1_HUMAN Microtubule-actin cross-linking factor 1, isoforms 1/2/3/5	43	1	unique	0	1	1.03539e-4
sp|Q9UPN3-J7|MACF1_HUMAN	Q9UPN3-J7	MACF1	|ENSG00000127603|SE1|25945|chr1|39468615:39468732|39469547:39469615|+0|r155|T1 sp|Q9UPN3|MACF1_HUMAN Microtubule-actin cross-linking factor 1, isoforms 1/2/3/5	136	2	unique	0	2	1.03539e-4
sp|Q9Y277-2|VDAC3_HUMAN	Q9Y277-2	VDAC3	Isoform 2 of Voltage-dependent anion-selective channel protein 3	2787	520	unique	0	536	1.03539e-4
sp|Q9Y305-4|ACOT9_HUMAN	Q9Y305-4	ACOT9	Isoform 4 of Acyl-coenzyme A thioesterase 9, mitochondrial	2024	66	unique	1.32125e-9	63	1.03539e-4
sp|Q9Y520-7|PRC2C_HUMAN	Q9Y520-7	PRRC2C	Isoform 7 of Protein PRRC2C	22	2	unique	0.00333779	2	0.00256718
