# Supplementary material for: Tissue Usage Preference and Intrinsically Disordered Region Remodeling of Alternative Splicing Derived Proteoforms in the Heart
Source: J Proteome Res. 2024 Mar 8;23(8):3161–73. doi: 10.1021/acs.jproteome.3c00789 (PMC11296937; doi:10.1021/acs.jproteome.3c00789)
Supplement: Supplementary file 6 — pr3c00789_si_006.txt [file pr3c00789_si_006.txt]

Protein	Protein ID	Gene	Description	Combined Total Spectral Count	Combined Unique Spectral Count	Status	min_percolator_pep	percolator_all_spec_conuts_unique	min_percolator_q	insert	delete	max_insertion_width	max_deletion_width	index	variant_region_pct_disorder_metapredict	variant_region_pct_disorder_fldpnn	fldpnn_function_predicted	variant_region_fldpnn_prot	variant_region_fldpnn_dna	variant_region_fldpnn_rna	variant_region_fldpnn_linker	invariant_region_pct_disorder_metapredict	invariant_region_pct_disorder_fldpnn	invariant_region_fldpnn_prot	invariant_region_fldpnn_dna	invariant_region_fldpnn_rna	invariant_region_fldpnn_linker	variant_region_phos_density	variant_region_glyc_density	invariant_region_phos_density	invariant_region_glyc_density	variant_region_width	invariant_region_width	fisher_phos_p	fisher_glyc_p	disorder_binding_status
sp|O14639-J1|ABLM1_HUMAN	O14639-J1	ABLIM1	|ENSG00000099204|SE2|40006|chr10|114445312:114445403|114447880:114448020|-2|r497|T1 sp|O14639|ABLM1_HUMAN Actin-binding LIM protein 1	1318	15	unique	2.27413e-5	14	1.03539e-4		532-578	0	47	1	1	0	TRUE	0	0	0	0	0.4856361149110807	0.12585499316005472	0.09986320109439124	0.08071135430916553	0.0506155950752394	0.06703146374829001	0	0	19	0	47	731	0.6221320244034511	1	No flDPnn Prediction/ No Disorder
sp|O15085-2|ARHGB_HUMAN	O15085-2	ARHGEF11	Isoform 2 of Rho guanine nucleotide exchange factor 11	73	13	unique	7.99197e-6	12	1.11387e-4	195-234		40	0	2	0.15	0.1	TRUE	0.1	0.1	0.1	0.1	0.5854139290407359	0.03810775295663601	0.030223390275952694	0.03416557161629435	0.020367936925098553	0.03153745072273324	0	0	22	4	40	1522	1	1	Neither
sp|O43491-J2|E41L2_HUMAN	O43491-J2	EPB41L2	|ENSG00000079819|MXE2|2396|chr6|130869659:130870126|130870328:130870381|-0|r26|T1 sp|O43491|E41L2_HUMAN Band 4.1-like protein 2	1689	23	unique	0	24	1.03539e-4	682-715		34	0	3	1	0.14705882352941177	TRUE	0	0.14705882352941177	0.14705882352941177	0	0.6597014925373135	0.29253731343283584	0.2646766169154229	0.10945273631840796	0.06368159203980099	0.14527363184079603	0	0	22	1	34	1005	1	1	RNA Binding (> 10% res)
sp|O60825-2|F262_HUMAN	O60825-2	PFKFB2	Isoform 2 of 6-phosphofructo-2-kinase/fructose-2,6-bisphosphatase 2	474	16	unique	0	14	1.03539e-4		458-474	0	15	6	1	1	TRUE	1	0.058823529411764705	0	0	0.14959016393442623	0.11065573770491803	0.0860655737704918	0.055327868852459015	0.0430327868852459	0.0471311475409836	2	0	5	4	17	488	0.020302808881210763	1	Protein Binding (> 10% res)
sp|O75112-J1|LDB3_HUMAN	O75112-J1	LDB3	|ENSG00000122367|MXE2|829|chr10|86680082:86680157|86681436:86681803|+1|r434|T1 sp|O75112|LDB3_HUMAN LIM domain-binding protein 3	8794	37	unique	1.45214e-6	35	1.03539e-4		109-174	0	59	7	1	0	TRUE	0	0	0	0	0.7049924357034796	0.08018154311649017	0.060514372163388806	0.07110438729198185	0.02723146747352496	0.0680786686838124	2	1	3	2	66	661	0.06784538452553493	0.24868549844122564	No flDPnn Prediction/ No Disorder
sp|O76041-2|NEBL_HUMAN	O76041-2	NEBL	Isoform 2 of Nebulette	740	19	unique	0	20	1.03539e-4		2-257	0	81	9	0.6015625	0	TRUE	0	0	0	0	0.6926121372031663	0.018469656992084433	0.0158311345646438	0.010554089709762533	0.010554089709762533	0.010554089709762533	0	1	0	6	256	758	1	0.6864170235347945	No flDPnn Prediction/ No Disorder
sp|O95359-J6|TACC2_HUMAN	O95359-J6	TACC2	|ENSG00000138162|A5SS1|5159|chr10|122224726:122224787|122216627:122216921|+0|r231|T1 sp|O95359|TACC2_HUMAN Transforming acidic coiled-coil-containing protein 2	1101	18	unique	0	18	1.03539e-4	2516-2546		31	0	15	1	0	TRUE	0	0	0	0	0.91078697421981	0.0033921302578018998	0.0030529172320217096	0	0.0016960651289009499	0.0023744911804613297	0	0	36	5	31	2948	1	1	No flDPnn Prediction/ No Disorder
sp|P01880-1|IGHD_HUMAN	P01880-1	IGHD	Isoform 1 of Immunoglobulin heavy constant delta	209	52	unique	1.11596e-6	52	1.03539e-4		378-408	0	26	17	0.3225806451612903	0.12903225806451613	TRUE	0	0.12903225806451613	0.12903225806451613	0.12903225806451613	0.3157894736842105	0.20050125313283207	0.18045112781954886	0.09022556390977443	0.09273182957393483	0.17042606516290726	0	0	0	3	31	399	1	1	RNA Binding (> 10% res)
sp|P02545-2|LMNA_HUMAN	P02545-2	LMNA	Isoform C of Prelamin-A/C	7956	249	unique	0	254	1.03539e-4		567-590	0	20	18	1	0.25	TRUE	0.25	0.25	0	0.25	0.328125	0.1140625	0.1015625	0.0734375	0.0640625	0.065625	2	0	39	4	24	640	0.6545817889006978	1	Protein Binding (> 10% res)
sp|P08174-2|DAF_HUMAN	P08174-2	CD55	Isoform 1 of Complement decay-accelerating factor	273	39	unique	7.85505e-4	24	4.31076e-4	363-390		22	0	22	0.8928571428571429	0.03571428571428571	TRUE	0	0.03571428571428571	0.03571428571428571	0.03571428571428571	0.33737864077669905	0.13106796116504854	0.13106796116504854	0.0703883495145631	0.07281553398058252	0.06553398058252427	0	0	0	1	28	412	1	1	Neither
sp|P09493-J3|TPM1_HUMAN	P09493-J3	TPM1	|ENSG00000140416|SE1|6189|chr15|63042830:63042943|63043706:63043831|+0|r505|T1 sp|P09493|TPM1_HUMAN Tropomyosin alpha-1 chain	27839	16	unique	0	2	1.03539e-4	39-80		42	0	25	0	0	FALSE	0	0	0	0	0.07394366197183098	0	0	0	0	0	0	0	10	0	42	284	0.3716675532042394	1	No flDPnn Prediction/ No Disorder
sp|P11277-2|SPTB1_HUMAN	P11277-2	SPTB	Isoform 2 of Spectrin beta chain, erythrocytic	3829	364	unique	0	362	1.03539e-4	2116-2176		56	0	26	1	0	FALSE	0	0	0	0	0.07366563740626378	0	0	0	0	0	0	0	11	8	61	2267	0.9999999999999999	0.9999999999999999	No flDPnn Prediction/ No Disorder
sp|P13611-2|CSPG2_HUMAN	P13611-2	VCAN	Isoform V1 of Versican core protein	2244	2	unique	1.8322e-9	1	1.03539e-4		348-1306	0	958	28	1	0.06256517205422316	TRUE	0.040667361835245046	0.054223149113660066	0.05005213764337852	0.06256517205422316	0.7726713171932704	0.170701682396389	0.13089864587607714	0.1304883052933935	0.10381616741895773	0.1272055806319245	0	3	3	20	959	2437	0.563531026848997	0.16022583410866045	Neither
sp|P16615-2|AT2A2_HUMAN	P16615-2	ATP2A2	Isoform 2 of Sarcoplasmic/endoplasmic reticulum calcium ATPase 2	11311	34	unique	0	34	1.03539e-4		994-1006	0	12	31	0.5384615384615384	0	TRUE	0	0	0	0	0.013605442176870748	0.008746355685131196	0.0058309037900874635	0.003887269193391642	0.0029154518950437317	0.006802721088435374	0	0	5	7	13	1029	1	1	No flDPnn Prediction/ No Disorder
sp|P16989-2|YBOX3_HUMAN	P16989-2	YBX3	Isoform 2 of Y-box-binding protein 3	405	24	unique	8.02313e-9	80	1.03539e-4		192-260	0	69	32	1	0.9420289855072463	TRUE	0.855072463768116	0.8260869565217391	0.10144927536231885	0.4492753623188406	0.858085808580858	0.8052805280528053	0.7326732673267327	0.5775577557755776	0.18151815181518152	0.429042904290429	3	0	7	2	69	303	0.4024755014320457	1	Protein Binding and RNA Binding (> 10% res)
sp|P25325-2|THTM_HUMAN	P25325-2	MPST	Isoform 2 of 3-mercaptopyruvate sulfurtransferase	584	57	unique	0	29	1.03539e-4	3-22		20	0	35	0.9	1	TRUE	1	0.35	0.2	0.25	0.06397306397306397	0.13804713804713806	0.12794612794612795	0.09427609427609428	0.07744107744107744	0.08080808080808081	0	0	4	0	20	297	1	1	Protein Binding and RNA Binding (> 10% res)
sp|P27816-J6|MAP4_HUMAN	P27816-J6	MAP4	|ENSG00000047849|SE1|16378|chr3|47877417:47877523|47909038:47912421|-2|r313|T1 sp|P27816|MAP4_HUMAN Microtubule-associated protein 4	11331	2903	unique	0	2763	1.03539e-4	667-1794		1128	0	37	1	0.005319148936170213	TRUE	0.005319148936170213	0	0.0035460992907801418	0.004432624113475178	1	0.026909722222222224	0.020833333333333332	0.025173611111111112	0.018229166666666668	0.018229166666666668	0	11	44	2	1128	1152	8.271929384450774e-14	0.011877261087065466	Neither
sp|P35613-2|BASI_HUMAN	P35613-2	BSG	Isoform 2 of Basigin	522	75	unique	4.58344e-5	68	1.03539e-4		24-139	0	116	39	0	0	TRUE	0	0	0	0	0.241635687732342	0.12639405204460966	0.040892193308550186	0.09665427509293681	0.07063197026022305	0.01486988847583643	0	1	2	4	116	269	1	1	No flDPnn Prediction/ No Disorder
sp|P46976-2|GLYG_HUMAN	P46976-2	GYG1	Isoform GN-1 of Glycogenin-1	1128	42	unique	6.83613e-10	44	1.03539e-4		277-293	0	17	40	0	0	TRUE	0	0	0	0	0.06906906906906907	0.06606606606606606	0.06006006006006006	0.03003003003003003	0.03003003003003003	0.036036036036036036	0	0	1	3	17	333	1	1	No flDPnn Prediction/ No Disorder
sp|P49189-3|AL9A1_HUMAN	P49189-3	ALDH9A1	Isoform 3 of 4-trimethylaminobutyraldehyde dehydrogenase	1781	4	unique	0	3	1.03539e-4	2-25		24	0	42	1	0	FALSE	0	0	0	0	0.06072874493927125	0	0	0	0	0	0	0	0	3	24	494	1	1	No flDPnn Prediction/ No Disorder
sp|P49589-3|SYCC_HUMAN	P49589-3	CARS1	Isoform 3 of Cysteine--tRNA ligase, cytoplasmic	95	6	unique	2.15676e-5	8	1.18571e-4	9-61		52	0	43	0.05660377358490566	0.03773584905660377	TRUE	0.03773584905660377	0.03773584905660377	0	0.03773584905660377	0.10282776349614396	0.03984575835475578	0.037275064267352186	0.032133676092544985	0.014138817480719794	0.016709511568123392	0	0	5	4	53	778	1	1.0000000000000002	Neither
sp|P49747-2|COMP_HUMAN	P49747-2	COMP	Isoform 2 of Cartilage oligomeric matrix protein	750	18	unique	0	3	1.11387e-4		132-184	0	53	44	0	0	TRUE	0	0	0	0	0.3721590909090909	0.2883522727272727	0.2869318181818182	0.125	0.10653409090909091	0.08238636363636363	0	1	0	2	53	704	1	0.19591776031714084	No flDPnn Prediction/ No Disorder
sp|P52179-2|MYOM1_HUMAN	P52179-2	MYOM1	Isoform 2 of Myomesin-1	9785	34	unique	0	34	1.03539e-4		836-931	0	96	46	0.90625	0.010416666666666666	TRUE	0	0.010416666666666666	0.010416666666666666	0.010416666666666666	0.15166771554436753	0.0434235368156073	0.04090623033354311	0.04216488357457521	0.02328508495909377	0.021397105097545627	2	0	2	6	96	1589	0.01787797998276611	1	Neither
sp|P56181-2|NDUV3_HUMAN	P56181-2	NDUFV3	Isoform 2 of NADH dehydrogenase [ubiquinone] flavoprotein 3, mitochondrial	835	273	unique	1.11022e-16	272	1.03539e-4	57-417		360	0	48	0.9473684210526315	0.9944598337950139	TRUE	0.9944598337950139	0.8337950138504155	0.1634349030470914	0.5457063711911357	0.9196428571428571	0.39285714285714285	0.375	0.39285714285714285	0.36607142857142855	0.375	0	1	4	1	361	112	0.003016048216174305	0.4178879850933458	Protein Binding and RNA Binding (> 10% res)
sp|P63092-3|GNAS2_HUMAN	P63092-3	GNAS	Isoform 3 of Guanine nucleotide-binding protein G(s) subunit alpha isoforms short	80	3	unique	0	3	1.03539e-4		71-81	0	10	50	1	1	TRUE	0	0.18181818181818182	0	1	0.10443864229765012	0.1174934725848564	0.05483028720626632	0.06788511749347259	0.031331592689295036	0.06005221932114883	0	0	1	1	11	383	1	1	Neither
sp|P84157-2|MXRA7_HUMAN	P84157-2	MXRA7	Isoform 2 of Matrix-remodeling-associated protein 7	881	467	unique	5.55112e-16	444	1.03539e-4		168-185	0	18	53	0	1	TRUE	1	0.5	1	0	0.6559139784946236	1	0.8763440860215054	0.7903225806451613	0.34946236559139787	0.7096774193548387	0	0	1	0	18	186	1.0000000000000002	1	Protein Binding and RNA Binding (> 10% res)
sp|P98095-2|FBLN2_HUMAN	P98095-2	FBLN2	Isoform 2 of Fibulin-2	2504	51	unique	3.74145e-14	47	1.03539e-4	720-766		47	0	54	0	0	TRUE	0	0	0	0	0.31756756756756754	0.08783783783783784	0.08699324324324324	0.02533783783783784	0.03969594594594594	0.06672297297297297	0	1	1	3	47	1184	0.9999999999999999	0.14436132383642483	No flDPnn Prediction/ No Disorder
sp|Q01484-J1|ANK2_HUMAN	Q01484-J1	ANK2	|ENSG00000145362|MXE1|1959|chr4|113249764:113249862|113255735:113255932|+0|r159|T1 sp|Q01484|ANK2_HUMAN Ankyrin-2	1540	11	unique	0	10	1.03539e-4		397-462	0	66	58	0	0	TRUE	0	0	0	0	0.6240041120534567	0.006425083526085839	0.004369056797738371	0.002313030069390902	0.005140066820868671	0.004369056797738371	0	0	50	14	66	3891	1	1	No flDPnn Prediction/ No Disorder
sp|Q06190-2|P2R3A_HUMAN	Q06190-2	PPP2R3A	Isoform PR72 of Serine/threonine-protein phosphatase 2A regulatory subunit B'' subunit alpha	90	36	unique	3.52644e-4	38	1.03539e-4		2-220	0	180	59	0.5068493150684932	0	TRUE	0	0	0	0	0.4747583243823845	0.03544575725026853	0.034371643394199784	0.02040816326530612	0.02040816326530612	0.021482277121374866	0	2	0	9	219	931	1	1	No flDPnn Prediction/ No Disorder
sp|Q12955-J2|ANK3_HUMAN	Q12955-J2	ANK3	|ENSG00000151150|SE2|11363|chr10|60186715:60186912|60196145:60196243|-0|r58|T1 sp|Q12955|ANK3_HUMAN Ankyrin-3	1604	26	unique	0	16	1.03539e-4		597-629	0	33	62	0	0	FALSE	0	0	0	0	0.6800184162062615	0	0	0	0	0	1	0	31	25	33	4344	0.21576004503952464	0.9999999999999999	No flDPnn Prediction/ No Disorder
sp|Q12955-J4|ANK3_HUMAN	Q12955-J4	ANK3	|ENSG00000151150|A5SS2|1366|chr10|60067935:60068009|60080537:60080618|-0|r134|T1 sp|Q12955|ANK3_HUMAN Ankyrin-3	652	8	unique	0	6	1.03539e-4		1467-4082	0	2616	63	0.9472477064220184	0	FALSE	0	0	0	0	0.27030096536059056	0	0	0	0	0	11	11	21	14	2616	1761	0.0056923204461716975	0.15059469170315154	No flDPnn Prediction/ No Disorder
sp|Q13033-2|STRN3_HUMAN	Q13033-2	STRN3	Isoform Alpha of Striatin-3	303	15	unique	1.07679e-8	15	1.03539e-4		330-413	0	84	64	0.75	0.15476190476190477	TRUE	0.05952380952380952	0.15476190476190477	0.14285714285714285	0.047619047619047616	0.32538569424964936	0.18653576437587657	0.16690042075736325	0.0785413744740533	0.029453015427769985	0.13744740532959326	1	2	5	2	84	713	0.4885306934289363	0.05721690082215913	RNA Binding (> 10% res)
sp|Q13310-3|PABP4_HUMAN	Q13310-3	PABPC4	Isoform 3 of Polyadenylate-binding protein 4	265	4	unique	0	4	1.03539e-4	470-485		16	0	65	1	0	TRUE	0	0	0	0	0.30434782608695654	0.024844720496894408	0.009316770186335404	0.020186335403726708	0.018633540372670808	0.007763975155279503	0	0	8	1	16	644	1	1	No flDPnn Prediction/ No Disorder
sp|Q13480-J1|GAB1_HUMAN	Q13480-J1	GAB1	|ENSG00000109458|SE1|16985|chr4|143433491:143433716|143434088:143434168|+2|r58|T1 sp|Q13480|GAB1_HUMAN GRB2-associated-binding protein 1	18	5	unique	6.32398e-5	5	1.48717e-4	199-225		27	0	67	1	0.7407407407407407	TRUE	0.7407407407407407	0.2962962962962963	0.3333333333333333	0.3333333333333333	0.8386167146974063	0.30547550432276654	0.2910662824207493	0.20028818443804033	0.19740634005763688	0.21181556195965417	0	0	13	1	27	694	1	1	Protein Binding and RNA Binding (> 10% res)
sp|Q13813-3|SPTN1_HUMAN	Q13813-3	SPTAN1	Isoform 3 of Spectrin alpha chain, non-erythrocytic 1	13850	61	unique	0	52	1.03539e-4		1053-1072	0	20	72	0	0	FALSE	0	0	0	0	0.05464926590538336	0	0	0	0	0	0	0	21	10	20	2452	1	0.9999999999999999	No flDPnn Prediction/ No Disorder
sp|Q14157-5|UBP2L_HUMAN	Q14157-5	UBAP2L	Isoform 5 of Ubiquitin-associated protein 2-like	321	8	unique	2.3352e-6	4	1.16467e-4	1057-1073		17	0	75	1	0.058823529411764705	TRUE	0.058823529411764705	0.058823529411764705	0.058823529411764705	0.058823529411764705	0.9365225390984361	0.36062557497700093	0.23091076356945722	0.16927322907083717	0.09935602575896964	0.25574977000919963	0	0	17	15	17	1087	0.9999999999999999	1	Neither
sp|Q14160-3|SCRIB_HUMAN	Q14160-3	SCRIB	Isoform 3 of Protein scribble homolog	39	1	unique	0.00271245	1	3.5821e-4	1566-1590		25	0	76	1	0	TRUE	0	0	0	0	0.49570552147239266	0.06134969325153374	0.048466257668711654	0.05030674846625767	0.051533742331288344	0.046625766871165646	0	0	38	1	25	1630	1	1.0000000000000002	No flDPnn Prediction/ No Disorder
sp|Q14195-2|DPYL3_HUMAN	Q14195-2	DPYSL3	Isoform LCRMP-4 of Dihydropyrimidinase-related protein 3	3169	366	unique	0	339	1.03539e-4	2-66		65	0	77	1	0.09230769230769231	TRUE	0.06153846153846154	0.09230769230769231	0.09230769230769231	0.09230769230769231	0.17609046849757673	0.1147011308562197	0.11308562197092084	0.07592891760904685	0.029079159935379646	0.045234248788368334	0	0	12	3	65	619	0.6168643594108165	1	Neither
sp|Q14498-J2|RBM39_HUMAN	Q14498-J2	RBM39	|ENSG00000131051|MXE2|1560|chr20|35725038:35725155|35729312:35729365|-1|r96|T1 sp|Q14498|RBM39_HUMAN RNA-binding protein 39	6	1	unique	2.1715e-5	1	1.24165e-4		121-138	0	18	78	1	0.5555555555555556	TRUE	0.5555555555555556	0.5555555555555556	0.2222222222222222	0.5555555555555556	0.2578125	0.185546875	0.1015625	0.134765625	0.07421875	0.08203125	2	0	8	2	18	512	0.04174455175368038	0.9999999999999999	Protein Binding and RNA Binding (> 10% res)
sp|Q14896-J3|MYPC3_HUMAN	Q14896-J3	MYBPC3	|ENSG00000134571|SE2|23646|chr11|47338520:47338679|47339324:47339404|-2|r60|T1 sp|Q14896|MYPC3_HUMAN Myosin-binding protein C, cardiac-type	20549	34	unique	0	32	1.03539e-4		690-716	0	27	79	0.6296296296296297	0	TRUE	0	0	0	0	0.11226944667201283	0.007217321571772253	0.006415396952686447	0.006415396952686447	0.0056134723336006415	0.0048115477145148355	0	0	8	4	27	1247	1	1	No flDPnn Prediction/ No Disorder
sp|Q14896-J4|MYPC3_HUMAN	Q14896-J4	MYBPC3	|ENSG00000134571|SE2|23654|chr11|47347426:47347479|47347651:47347680|-2|r51|T1 sp|Q14896|MYPC3_HUMAN Myosin-binding protein C, cardiac-type	20860	68	unique	0	67	1.03539e-4		275-284	0	10	80	0.9	0	TRUE	0	0	0	0	0.11708860759493671	0.007120253164556962	0.006329113924050633	0.006329113924050633	0.005537974683544304	0.004746835443037975	2	0	6	4	10	1264	0.001515138805273893	1	No flDPnn Prediction/ No Disorder
sp|Q15149-7|PLEC_HUMAN	Q15149-7	PLEC	Isoform 7 of Plectin	8464	31	unique	0	25	1.03539e-4		2-85	0	80	82	0.14285714285714285	0	TRUE	0	0	0	0	0.2041304347826087	0.009565217391304347	0.006956521739130435	0.004347826086956522	0.004782608695652174	0.00391304347826087	5	0	44	8	84	4600	0.0016888362422029088	1	No flDPnn Prediction/ No Disorder
sp|Q15149-8|PLEC_HUMAN	Q15149-8	PLEC	Isoform 8 of Plectin	408	1	unique	0	1	1.03539e-4		2-61	0	46	83	0.2	0	TRUE	0	0	0	0	0.20307093425605535	0.009515570934256055	0.006920415224913495	0.004325259515570935	0.004757785467128028	0.0038927335640138406	5	0	44	8	60	4624	3.605838202452996e-4	1	No flDPnn Prediction/ No Disorder
sp|Q15366-J5|PCBP2_HUMAN	Q15366-J5	PCBP2	|ENSG00000197111|SE2|9737|chr12|53462481:53462567|53464760:53464852|+0|r103|T1 sp|Q15366|PCBP2_HUMAN Poly(rC)-binding protein 2	286	5	unique	0	5	1.03539e-4		198-242	0	45	84	1	0.6	TRUE	0.6	0.1111111111111111	0.6	0.1111111111111111	0.2875	0.109375	0.10625	0.0875	0.078125	0.075	0	0	5	4	45	320	1	1	Protein Binding and RNA Binding (> 10% res)
sp|Q15599-2|NHRF2_HUMAN	Q15599-2	NHERF2	Isoform 2 of Na(+)/H(+) exchange regulatory cofactor NHE-RF2	504	17	unique	2.88436e-13	17	1.03539e-4		286-296	0	11	85	1	0.9090909090909091	TRUE	0.9090909090909091	0.36363636363636365	0.36363636363636365	0.8181818181818182	0.7423312883435583	0.31901840490797545	0.2791411042944785	0.18098159509202455	0.15644171779141106	0.17791411042944785	0	0	6	1	11	326	1	1	Protein Binding and RNA Binding (> 10% res)
sp|Q16891-2|MIC60_HUMAN	Q16891-2	IMMT	Isoform 2 of MIC	7986	37	unique	0	34	1.03539e-4		142-152	0	11	86	1	0.18181818181818182	TRUE	0.18181818181818182	0.18181818181818182	0.09090909090909091	0.18181818181818182	0.2289156626506024	0.14457831325301204	0.12985274431057564	0.05488621151271754	0.050870147255689425	0.07898259705488621	0	0	6	3	11	747	1	1	Protein Binding (> 10% res)
sp|Q16891-3|MIC60_HUMAN	Q16891-3	IMMT	Isoform 3 of MIC	7949	99	unique	0	78	1.03539e-4		187-217	0	30	87	0.3870967741935484	1	TRUE	1	0.12903225806451613	0.0967741935483871	0.7741935483870968	0.23383768913342504	0.10866574965612105	0.09353507565337002	0.05364511691884457	0.04951856946354883	0.05089408528198074	0	0	6	3	31	727	1	1	Protein Binding (> 10% res)
sp|Q2M3C7-2|SPKAP_HUMAN	Q2M3C7-2	SPHKAP	Isoform 2 of A-kinase anchor protein SPHKAP	750	12	unique	0	13	1.03539e-4		1546-1574	0	29	88	1	0.13793103448275862	TRUE	0.034482758620689655	0.13793103448275862	0.034482758620689655	0.13793103448275862	0.8408138839018552	0.026331538001196888	0.02154398563734291	0.017354877318970677	0.011968880909634948	0.017953321364452424	0	1	8	12	29	1671	0.9999999999999999	0.20106705521091384	Neither
sp|Q5VST9-6|OBSCN_HUMAN	Q5VST9-6	OBSCN	Isoform 5 of Obscurin	6150	71	unique	0	67	1.03539e-4	3888-4402		515	0	94	0.015533980582524271	NA	FALSE	0	0	0	0	0.19779116465863453	NA	0	0	0	0	0	1	14	6	515	7968	1	0.35504489617545276	No flDPnn Prediction/ No Disorder
sp|Q5VST9-J12|OBSCN_HUMAN	Q5VST9-J12	OBSCN	|ENSG00000154358|MXE2|1443|chr1|228288625:228288888|228291898:228292161|+2|r280|T1 sp|Q5VST9|OBSCN_HUMAN Obscurin	5117	20	unique	0	18	1.03539e-4		3487-3708	0	213	95	0	NA	FALSE	0	0	0	0	0.19661760908856185	NA	0	0	0	0	0	0	14	6	222	7746	1.0000000000000002	1	No flDPnn Prediction/ No Disorder
sp|Q6EEV4-2|GL1AD_HUMAN	Q6EEV4-2	POLR2M	Isoform 5 of DNA-directed RNA polymerase II subunit GRINL1A, isoforms 4/5	87	28	unique	0.00369469	28	6.40471e-4		77-138	0	62	97	0.7258064516129032	0.45161290322580644	TRUE	0.41935483870967744	0.04838709677419355	0.0967741935483871	0.0967741935483871	0.8837209302325582	0.8837209302325582	0.8837209302325582	0.05813953488372093	0	0.22093023255813954	0	0	0	0	62	86	1	1	Protein Binding (> 10% res)
sp|Q6Q6R5-3|CRIP3_HUMAN	Q6Q6R5-3	CRIP3	Isoform 3 of Cysteine-rich protein 3	7	1	unique	0.0052303	1	0.00242527		186-200	0	15	98	0	0	TRUE	0	0	0	0	0.2524752475247525	0.16831683168316833	0.16336633663366337	0.10396039603960396	0.09405940594059406	0.039603960396039604	0	0	0	0	15	202	1	1	No flDPnn Prediction/ No Disorder
sp|Q7Z5L9-2|I2BP2_HUMAN	Q7Z5L9-2	IRF2BP2	Isoform 2 of Interferon regulatory factor 2-binding protein 2	169	18	unique	3.5308e-4	17	3.5821e-4		333-348	0	16	101	1	0	TRUE	0	0	0	0	0.7758318739054291	0.14711033274956217	0.14185639229422067	0.0893169877408056	0.047285464098073555	0.12784588441331	0	1	10	2	16	571	1	0.0796952851885959	No flDPnn Prediction/ No Disorder
sp|Q7Z7B0-2|FLIP1_HUMAN	Q7Z7B0-2	FILIP1	Isoform 2 of Filamin-A-interacting protein 1	1101	8	unique	0	8	1.03539e-4		1165-1184	0	20	102	1	0	TRUE	0	0	0	0	0.4224643755238894	0.003352891869237217	0.002514668901927913	8.382229673093043e-4	8.382229673093043e-4	0.002514668901927913	0	1	2	8	20	1193	1	0.13940329008858965	No flDPnn Prediction/ No Disorder
sp|Q86TD4-1|SRCA_HUMAN	Q86TD4-1	SRL	Isoform 2 of Sarcalumenin	2897	193	unique	0	191	1.03539e-4	21-479		459	0	104	1	0.840958605664488	TRUE	0.8169934640522876	0.6427015250544662	0.2962962962962963	0.5773420479302832	0.1331923890063425	0.02748414376321353	0.012684989429175475	0.02748414376321353	0.02748414376321353	0.02748414376321353	0	1	0	2	459	473	1	1	Protein Binding and RNA Binding (> 10% res)
sp|Q8N3V7-2|SYNPO_HUMAN	Q8N3V7-2	SYNPO	Isoform 2 of Synaptopodin	870	35	unique	4.12588e-10	26	1.03539e-4	677-742		63	0	109	1	0	TRUE	0	0	0	0	0.94504181600955794	0.14456391875746716	0.13142174432497014	0.07765830346475508	0.03464755077658303	0.0979689366786141	0	0	24	7	66	837	0.24906471237333508	1	No flDPnn Prediction/ No Disorder
sp|Q8N490-2|PNKD_HUMAN	Q8N490-2	PNKD	Isoform 2 of Probable hydrolase PNKD	300	132	unique	2.48917e-10	112	1.03539e-4		80-166	0	87	110	0.08045977011494253	0.011494252873563218	TRUE	0	0.011494252873563218	0.011494252873563218	0.011494252873563218	0.2684563758389262	0.16778523489932887	0.1610738255033557	0.08389261744966443	0.03691275167785235	0.14093959731543623	0	1	0	1	87	298	1	0.4013392857142857	Neither
sp|Q8N983-4|RM43_HUMAN	Q8N983-4	MRPL43	Isoform 4 of 39S ribosomal protein L43, mitochondrial	117	12	unique	2.17071e-12	13	1.16467e-4		156-205	0	50	112	1	0.26	TRUE	0.26	0.2	0.2	0.22	0.3393939393939394	0.23030303030303031	0.21818181818181817	0.12121212121212122	0.06666666666666667	0.04242424242424243	0	0	0	0	50	165	1	1	Protein Binding and RNA Binding (> 10% res)
sp|Q8WWI1-J3|LMO7_HUMAN	Q8WWI1-J3	LMO7	|ENSG00000136153|SE1|8145|chr13|75804320:75804541|75807480:75808199|+1|r131|T1 sp|Q8WWI1|LMO7_HUMAN LIM domain only protein 7	1071	13	unique	0	13	1.11387e-4		358-451	0	94	115	0.4148936170212766	0	TRUE	0	0	0	0	0.6123348017621145	0.0031466331025802393	0.0025173064820641915	6.293266205160479e-4	0.0025173064820641915	0.0012586532410320957	0	0	45	10	94	1589	0.17466985108127706	0.9999999999999999	No flDPnn Prediction/ No Disorder
sp|Q8WWI1-J4|LMO7_HUMAN	Q8WWI1-J4	LMO7	|ENSG00000136153|A3SS1|1697|chr13|75834226:75834387|75835152:75835339|+2|r50|T1 sp|Q8WWI1|LMO7_HUMAN LIM domain only protein 7	1122	60	unique	0	58	1.03539e-4	1128-1154		27	0	116	0.9629629629629629	0	TRUE	0	0	0	0	0.6054664289958408	0.0059417706476530005	0.0041592394533571005	0.0041592394533571005	0.0041592394533571005	0.0017825311942959	0	1	45	10	27	1683	1	0.16103655513841902	No flDPnn Prediction/ No Disorder
sp|Q8WX92-2|NELFB_HUMAN	Q8WX92-2	NELFB	Isoform 2 of Negative elongation factor B	16	6	unique	0.0223053	5	0.0026954599999999998	2-49		48	0	117	1	0.7291666666666666	TRUE	0.7291666666666666	0.08333333333333333	0	0.375	0.0706896551724138	0.03793103448275862	0.03620689655172414	0.027586206896551724	0.0017241379310344827	0.032758620689655175	0	0	1	1	48	580	1	1	Protein Binding (> 10% res)
sp|Q96AC1-J3|FERM2_HUMAN	Q96AC1-J3	FERMT2	|ENSG00000073712|SE1|26892|chr14|52881244:52881469|52881796:52881828|-1|r165|T1 sp|Q96AC1|FERM2_HUMAN Fermitin family homolog 2	1208	47	unique	0	50	1.03539e-4	177-187		11	0	121	1	0	TRUE	0	0	0	0	0.1661764705882353	0.03676470588235294	0.020588235294117647	0.033823529411764704	0.022058823529411766	0.022058823529411766	0	0	5	4	11	680	0.9999999999999999	1	No flDPnn Prediction/ No Disorder
sp|Q9BX66-J17|SRBS1_HUMAN	Q9BX66-J17	SORBS1	|ENSG00000095637|SE1|10976|chr10|95414494:95414862|95415469:95416185|-2|r347|T1 sp|Q9BX66|SRBS1_HUMAN Sorbin and SH3 domain-containing protein 1	3336	387	unique	0	402	1.03539e-4	148-386		239	0	124	1	0	TRUE	0	0	0	0	0.7739938080495357	0.04102167182662539	0.033281733746130034	0.03560371517027864	0.010835913312693499	0.03560371517027864	0	2	43	1	239	1292	9.871946815718385e-4	0.06532199808705971	No flDPnn Prediction/ No Disorder
sp|Q9H2G2-2|SLK_HUMAN	Q9H2G2-2	SLK	Isoform 2 of STE20-like serine/threonine-protein kinase	926	17	unique	0	15	1.03539e-4		929-959	0	31	128	0	0	TRUE	0	0	0	0	0.45514950166112955	0.08305647840531562	0.06893687707641195	0.058970099667774084	0.049003322259136214	0.06395348837209303	0	0	23	5	31	1204	1	1	No flDPnn Prediction/ No Disorder
sp|Q9UEY8-2|ADDG_HUMAN	Q9UEY8-2	ADD3	Isoform 1 of Gamma-adducin	912	89	unique	0	72	1.03539e-4		578-609	0	32	133	1	1	TRUE	1	0.4375	0	0.84375	0.3887240356083086	0.37388724035608306	0.3353115727002967	0.16023738872403562	0.21216617210682492	0.25667655786350146	2	0	12	1	32	674	0.1290165744825564	1	Protein Binding (> 10% res)
sp|Q9UKM9-2|RALY_HUMAN	Q9UKM9-2	RALY	Isoform 1 of RNA-binding protein Raly	459	9	unique	0	10	1.03539e-4		110-125	0	16	135	0	0	TRUE	0	0	0	0	0.3724137931034483	0.4793103448275862	0.3448275862068966	0.08620689655172414	0.08620689655172414	0.30689655172413793	0	0	10	2	16	290	1	1	No flDPnn Prediction/ No Disorder
sp|Q9ULQ1-3|TPC1_HUMAN	Q9ULQ1-3	TPCN1	Isoform 3 of Two pore channel protein 1	79	60	unique	0.00924132	60	0.00104403	2-73		72	0	136	1	0.7638888888888888	TRUE	0.6111111111111112	0.3333333333333333	0.1111111111111111	0.18055555555555555	0.1482843137254902	0.12009803921568628	0.10416666666666667	0.0784313725490196	0.024509803921568627	0.058823529411764705	0	0	0	5	72	816	1	1	Protein Binding and RNA Binding (> 10% res)
sp|Q9UMZ2-J1|SYNRG_HUMAN	Q9UMZ2-J1	SYNRG	|ENSG00000275066|SE1|3751|chr17|37577380:37577613|37579132:37579434|-0|r17|T1 sp|Q9UMZ2|SYNRG_HUMAN Synergin gamma	27	5	unique	0.00305475	4	0.0024523	197-297		101	0	138	1	0.1782178217821782	TRUE	0.1782178217821782	0.16831683168316833	0.06930693069306931	0.12871287128712872	0.773972602739726	0.0426179604261796	0.03576864535768645	0.0410958904109589	0.0182648401826484	0.03576864535768645	0	0	17	11	101	1314	0.627159772418632	1	Protein Binding (> 10% res)
sp|Q9UPN3-J3|MACF1_HUMAN	Q9UPN3-J3	MACF1	|ENSG00000127603|SE1|25929|chr1|39250014:39250103|39251846:39251941|+0|r146|T1 sp|Q9UPN3|MACF1_HUMAN Microtubule-actin cross-linking factor 1, isoforms 1/2/3/5	43	1	unique	0	1	1.03539e-4	125-156		32	0	140	0.5625	NA	FALSE	0	0	0	0	0.20357336220898756	NA	0	0	0	0	0	0	28	25	32	7388	1	1	No flDPnn Prediction/ No Disorder
sp|Q9UPN3-J7|MACF1_HUMAN	Q9UPN3-J7	MACF1	|ENSG00000127603|SE1|25945|chr1|39468615:39468732|39469547:39469615|+0|r155|T1 sp|Q9UPN3|MACF1_HUMAN Microtubule-actin cross-linking factor 1, isoforms 1/2/3/5	136	2	unique	0	2	1.03539e-4	7190-7212		23	0	141	0.9130434782608695	NA	FALSE	0	0	0	0	0.2046561992420141	NA	0	0	0	0	0	0	28	25	23	7388	1.0000000000000002	1	No flDPnn Prediction/ No Disorder
